# Supplementary material for: Human filariasis—contributions of the Litomosoides sigmodontis and Acanthocheilonema viteae animal model
Source: Parasitol Res. 2021 Feb 6;120(12):4125–43. doi: 10.1007/s00436-020-07026-2 (PMC8599372; doi:10.1007/s00436-020-07026-2)
Supplement: Supplementary file 1 — (XLSX 90.1 kb) [file 436_2020_7026_MOESM1_ESM.xlsx]

## Sheet: overview
used search term in pubmed	date [YYYY/MM/DD]	hits	excluded publications (duplicates)	excluded publications (other topic)
(litomosoides carinii)	2020.24.09, 14:14	340	2	20
(litomosoides sigmodontis)	2020.24.09, 14:15	195	7	13
((((((((acanthocheilonema viteae) OR (acanthocheilonema vitae)) OR (litosoma wite)) OR (litosoma witei)) OR (litosoma vitei)) OR (dipetalonema vite)) OR (dipetalonema blanci)) OR (dipetalonema witeae)) OR (dipetalonema viteae)	2020.10.08	456	1	36
List of topics
general biology (life cycle, transmission, identification of hosts/vectors)
vaccination
chemotherapy
immunology
Excretory-secretory products
laboratory techniques
Co-infection
effect on diabetes, autoimmune diseases and allergy
other

## Sheet: Litomosoides sigmodontis paper 
PMID	Authors	Title	Publication Year	Topic
17777359	Lawton AH, Ness AT, Brady FJ, Cowie DB.	DISTRIBUTION OF RADIOACTIVE ARSENIC FOLLOWING INTRAPERITONEAL INJECTION OF SODIUM ARSENITE INTO COTTON RATS INFECTED WITH LITOMOSOIDES CARINII	1945	chemotherapy
17831480	Williams RW, Brown HW.	THE DEVELOPMENT OF LITOMOSOIDES CARINII FILARIID PARASITE OF THE COTTON RAT IN THE TROPICAL RAT MITE	1945	general biology
17795088	Williams RW, Brown HW.	The Transmission of Litomosoides Carinii, Filariid Parasite of the Cotton Rat, by the Tropical Rat Mite, Liponyssus bacoti	1946	general biology
20989230	CULBERTSON JT, PEARCE E.	Chemotherapy of filariasis (Litomosoides carinii) in the cotton rat by the administration of stibanose (solustibosan)	1946	chemotherapy
20997908	BERTRAM DS, UNSWORTH K, GORDON RM.	The biology and maintenance of Liponyssus bacoti Hirst, 1913, and an investigation into its role as a vector of Litomosoides carinii to cotton rats and white rats, together with some observations on the infection in the white rats	1946	general biology
17773898	Wharton DR.	Transplantation of Adult Filarial Worms, Litomosoides carinii, in Cotton Rats	1946	laboratory techniques
20998608	GORDON RM, UNSWORTH K, et al.	Investigations on Liponyssus bacoti as a vector of Litomosoides carinii in cotton rats	1946	general biology
20999099	BERTRAM DS, UNSWORTH K, GORDON RM.	Transmission of L. carinii to laboratory animals	1946	laboratory techniques
20276043	SCOTT JA.	Observations on the rate of growth and maturity of Litomosoides carinii, a filarial worm of the cotton rat	1946	general biology
20242298	CROSS JB, SCOTT JA.	The developmental anatomy of the fourth stage larvae and adults of Litomosoides carinii, a filarial worm of the cotton rat	1947	general biology
20343652	BUEDING E.	Effect of cyanine dyes and of sodium fluoracetate on the metabolism of filariae (L. carinii)	1947	chemotherapy
20290658	BERTRAM DS.	Methods employed in investigations on the transmission of Litomosoides carinii by Liponyssus bacoti	1947	laboratory techniques
20294086	SCOTT JA, STEMBRIDGE VA, SISLEY NM.	A method for providing a constant supply of tropical rat mites, Liponyssus bacoti, infected with the cotton rat filaria, Litosomoides carinii	1947	laboratory techniques
20267995	BERTRAM DS.	The period required by Litomosoides carinii to reach the infective stage in Liponyssus bacoti, and the duration of the mites' infectivity	1947	general biology
20270449	HAWKING F, SEWELL P, DAVEY PD.	The maintenance of a filarial infection (Litomosoides carinii) in the laboratory	1947	laboratory techniques
20340780	BERTRAM DS.	The infectivity of Liponyssus bacoti with Litomosoides carinii	1947	general biology
18903614	WILLIAMS RW.	Studies on the life cycle of Litomosoides carinii, filariid parasite of the cotton rat, Sigmodon hispidus litoralis	1948	general biology
18860245	BUEDING E.	Effect of cyanine dyes on the metabolism of Litomosoides carinii	1948	chemotherapy
18939063	KERSHAW WE, BERTRAM DS.	Course of untreated infections of Litomosoides carinii in the cotton rat	1948	general biology
18110351	KERSHAW WE, PLACKETT RL.	Observations on Litomosoides carinii (Travassos, 1919) Chandler, 1931; the development of the first-stage larva	1948	general biology
18121805	HAWKING F, SEWELL P.	The maintenance of a filarial infection (Litomosoides carinii) for chemotherapeutic investigations	1948	laboratory techniques
18099168	BUEDING E.	Studies on the metabolism of the filarial worm, Litomosoides carinii	1949	general biology
18111495	PETERS L, BUEDING E, et al.	The relative a antifilarial activity of a series of cyanine dyes against Litomosoides carinii, in vitro and in the cotton rat	1949	chemotherapy
18121274	KERSHAW WE.	Observations on Litomosoides carinii (Travassos, 1919) Chandler, 1931; the migration of the first-stage larva	1949	general biology
15393596	KERSHAW WE, PLACKETT RL.	Observations on Litomosoides carinii (Travassos, 1919) Chandler, 1931; the first-stage larva in the peripheral circulation	1949	general biology
14889378	SCOTT JA, MACDONALD EM, TERMAN B.	A description of the stages in the life cycle of the filarial worm litomosoides carinii	1951	general biology
13041128	FREER PM.	Observations on the early fate of the microfilariae of Litomosoides carinii (Travassos, 1919), filarial parasite of the cotton rat, after their ingestion by the vector, Bdellonyssus bacoti (Hirst, 1913)	1953	general biology
13041133	KERSHAW WE.	The early migration-rate of the infective larva of Litomosoides carinii in the cotton rat	1953	general biology
13125269	BERTRAM DS.	A nesting method used for prolonged exposure of cotton rats to superinfection with their filarial parasite, Litomosoides carinii (Travassos, 1919)	1953	laboratory techniques
13229271	WEBBER WA.	The reproductive system of Litomosoides carinii, a filarial parasite of the cotton rat. I. Development of gonads and initial insemination	1954	general biology
13229272	WEBBER WA.	The reproductive system of Litomosoides carinii, a filarial parasite of the cotton rat. II. The frequency of insemination	1954	general biology
13229273	HAWKIN F.	The reproductive system of Litomosoides carinii, a filarial parasite of the cotton rat. III. The number of microfilariae produced	1954	general biology
13280270	MELLANBY H.	The identification and estimation of acetylcholine in three parasitic nematodes (Ascaris lumbricoides, Litomosoides carinii, and the microfilariae of Dirofilaria repens)	1955	general biology
13319680	MCFADZEAN JA, SMILES J.	Studies of Litomosoides carinii by phase-contrast microscopy; the development of the larvae	1956	general biology
13360991	HAWKING F.	The periodicity of microfilariae. IV. Stimuli affecting the migration of the microfilariae of Dirofilaria aethiops, D. immitis, D. repens, Dipetalonema blanci and Litomosoides carinii	1956	general biology
13490422	SCOTT JA, MACDONALD EM, OLSON LJ.	Comparative experiments with a Florida strain of Litomosoides carinii in Eastern and Texas cotton rats	1957	general biology
13539711	SCOTT JA, MACDONALD EM.	Immunity to challenging infections of Litomosoides carinii produced by transfer of developing worms	1958	vaccination
13642170	OLSON LJ.	The survival of migratory and post-migratory stages of Litomosoides carinii in white rats	1959	general biology
14428820	OLSON LJ.	The cellular response of white rats to Litomosoides carinii larvae as influenced by cortisone, age, and previous infection	1959	immunology
14438427	ROHDE K.	[Testing method of filarial preparations of white rats infected with Litomosoides carinii]	1959	laboratory techniques
13775557	TAYLOR AE.	The spermatogenesis and embryology of Litomosoides carinii and Dirofilaria immitis	1960	general biology
13837107	TAYLOR AE, TERRY RJ.	The effect of antifilarial drugs on the embryonic development of Litomosoides carinii, of the cotton-rat	1960	chemotherapy
13831301	TAYLOR AE.	Observation with the ultropak microscope on microf lariae of Litomosoide carinii cirucloating in the liver of a cotton-rat, before anf after the adminstration of hetrazan	1960	chemotherapy
13788107	ZEIN-ELDIN EA, SCOTT JA.	Plasma proteins of susceptible and resistant hosts of the filarial worm, Litomosoides carinii	1961	immunology
13750046	SEN AB, BHATTACHARYA BK.	Studies on Litomosoides carinii infection in white rats and black mice	1961	general biology
13859728	AHLUWALIA GS, SINGH D.	Preliminary studies on the in vitro action of potassium permanganate on the adult worms and microfilariae of Litomosoides carinii	1961	chemotherapy
13913315	SINGH D, AHLUWALIA GS.	Studies on the in vitro action of potassium permanganate on the adult worms of Dirofilaria immitis, microfilariae of Dirofilaria repens and Dirofilaria immitis and of hydrogen peroxide on the adult worms of Litomosoides carinii	1961	chemotherapy
14490071	RAMAKRISHNAN SP, SINGH D, BHATNAGAR VN, RAGHAVAN NG.	Infection of the albino rat with the filarial parasite. Litomosoides carinii, of cotton rats	1961	general biology
13905508	HAWKING F.	The role of the spleen in controlling the number of microfilariae (Dirofilaria immitis, D. repens, Litomosoides carinii and Dipetalonema witei) in the blood	1962	immunology
13990625	RAMAKRISHNAN SP, SINGH D, KRISHNASWAMI AK.	Evidence of acquired immunity against microfilariae of litomosoides carinii in albino rats with mite-induced infection	1962	immunology
14274296	RAMAKRISHNAN SP, SINGH D, RAGHAVAN NG.	THE COURSE OF MITE-INDUCED INFECTION OF LITOMOSOIDES CARINII IN ALBINO RATS TREATED WITH DIETHYLCARBAMAZINE--ABSENCE OF ANY EVIDENCE EFFECT ON ADULT WORMS	1963	chemotherapy
14015454	BRIGGS NT.	The effects of cortisone treatment on natural resistance and acquired responses of the white rat to infection with Litomosoides carinii	1963	vaccination
14336935	ZEIN-ELDIN EA.	EXPERIMENTAL INFECTION OF GERBILS WITH LITOMOSOIDES CARINII VIA INTRAVENOUS INJECTION	1965	general biology
5960108	Quraishi MA, Kershaw WE, Jayson GG.	The effect of x-irradiation on the survival of Liponyssus bacoti and on its susceptibility to infection with Litomosoides carinii	1966	general biology
5951286	Dickerson CW, Thompson PE.	Effects of Mel W against Litomosoides carinii in Mongolian gerbils	1966	chemotherapy
5597703	Wenk P.	[The invasion route of the metacyclical larvae of Litomosoides carinii Chandler 1931 (Filariidae)]	1967	general biology
5603181	Wenk P, Heimburger L.	[Infection experiments with the cotton rat filaria Litomosoides carinii Chandler 1931 (Filariidae) in inadequate hosts]	1967	general biology
5589391	Raether W, Meyerhöfer W.	[Quantitative study methods for the demonstration of microfilaria (Litomosoides carinii) with the help of the Fuchs-Rosenthal and Jessen counting chamber as well as concentration tests]	1967	laboratory techniques
6062073	Hawking F, Worms MJ.	Effect of antimitotic agents on a filarial worm (Litomosoides carinii) in vivo	1967	chemotherapy
5613457	Wenk P, Höfler W.	[Effects of oxygen deficiency in the respiratory air on microfilaremia (Litomosoides carinii) (Filariidae) in the cotton rat]	1967	general biology
5746888	Lämmler G, Saupe E, Herzog H.	[Infection experiments with the cotton rat filaria Litomosoides carinii in Mastomys natalensis (Smith, 1834)]	1968	general biology
5303609	Tanaka H, Kobayashi J, Matsuda H, Sasa M.	Hemagglutination test with Litomosoides carinii antigen in the diagnosis of cotton rat filariasis	1968	laboratory techniques
5647120	Schardein JL, Lucas JA, Dickerson CW.	Ultrastructural changes in Litomosoides carinii microfilariae in gerbils treated with diethylcarbamazine	1968	chemotherapy
5726133	Bagai RC, Subrahmanyam D.	Studies on the host-parasite relation in albino rats infected with Litomosoides carinii	1968	immunology
5307364	Tanaka H, Kamiya M, Fujita K, Sasa M.	Purification and recovery of the antigen derived from adult Litomosoides carinii for hemagglutination test	1968	laboratory techniques
5729256	Pringle G, King DF.	Some developments in techniques for the study of the rodent filarial parasite Litomosoides carinii. I. A preliminary comparison of the host effciency of the multimammate rat, Praomys (Mastomys) natalensis, with that of the cotton rat, Sigmodon hispidus	1968	laboratory techniques
5729257	King DF.	Some developments in techniques for the study of the rodent filarial parasite Litomosoides carinii. II. A quantitative method for the culture of the mite Ornithonyssus bacoti and for the routine transmission of Litomosoides carinii to Praomys (Mastomys) natalensis	1968	laboratory techniques
5385165	Lämmler G, Enders B, Zahner H.	[Analytical studies on extracts of Litomosoides carinii]	1969	general biology
5309562	Fujita K, Kobayashi J.	The sequential appearance of 19S and 7S antibody in cotton rats infected with the cotton rat firalia, Litomosoides carinii	1969	immunology
5351475	Elslager EF, Perricone SC, Tendick FH.	Antifilarial agents. I. Effects of 4-[(7-chloro-4-quinolyl)amino]-alpha-(mono- and dialkylamino)-o-cresos and related compounds against Litomosoides carinii in gerbils	1969	chemotherapy
5310936	Fujita K, Kobayashi J.	The development of antibodies in the cotton rats transplanted with the adult cotton rat filaria, Litomosoides carinii	1969	immunology
4993040	Zahner H, Herzog H, Saupe E, Enders B.	[Precipitating antibodies in the serum of Mastomys natalensis in the course of Litomosoides carinii infection]	1970	immunology
5436819	Zahner H, Schütze HR, Lämmler G, Enders B.	[The albumin-globulin ratio in the serum of Mastomys natalensis (Smith, 1834) in the coruse of infection with Litomosoides carinii]	1970	immunology
5310939	Ishii A.	Antigenicity of excretory and secretory products of the cotton rat filaria, Litomosoides carinii	1970	Excretory-secretory products
4323388	Srivastava VM, Chatterjee RK, Sen AB, Ghatak S, Murti CR.	Glycolysis in Litomosoides carinii, the filarial parasite of the cotton rat	1970	general biology
5317445	Lämmler G, Herzog H, Saupe E, Schütze HR.	Chemotherapeutic studies on Litomosoides carinii infection of Mastomys natalensis. 1. The filaricidal action of 2,6-bis-benzimidazoles	1971	chemotherapy
5317446	Lämmler G, Herzog H, Schütze HR.	Chemotherapeutic studies on Litomosoides carinii infection of Mastomys natalensis. 2. The activity of drugs against microfilariae	1971	chemotherapy
5317447	Lämmler G, Herzog H, Schütze HR.	Chemotherapeutic studies on Litomosoides carinii infection of Mastomys natalensis. 3. The activity of drugs against adult parasites	1971	chemotherapy
5575895	Raether W, Lämmler G.	The filaricidal effect of basically substituted 2,6-bis-benzimidazoles in Litomosoides carinii infection of the cotton rat (Sigmodon hispidus)	1971	chemotherapy
5134871	Dhar DN, Singha P.	Studies on quantitative infections of Litomosoides carinii (Travassos, 1919) in white rats	1971	general biology
5050529	Petranyi G, Mieth H.	[A rational method for the quantitative infection of susceptible hosts with the filarial nematode Litomosoides carinii]	1972	laboratory techniques
4663242	Ramachandran M, Ram K.	Urinary non-protein nitrogen fractions in Litomosoides carinii infected albino rats	1972	general biology
4788769	Mohan RN.	Letter: Pathological changes in white rats infected with Litomosoides carinii	1973	general biology
4790619	Thompson PE, Zeigler JB, McCall JW.	Comparative effects of 3-ethyl-8-methyl-1,3,8-triazabicyclo(4,4,0)decan-2-one and diethylcarbamazine against Litomosoides carinii in rodents	1973	chemotherapy
4742086	Crowell WA, Malone JB Jr, Chapman WL Jr, Thompson PE.	Amyloidosis in Mongolian gerbils infected with Litomosoides carinii	1973	general biology
4770091	Grüner D, Zahner H, Lämmler G.	[Litomosoides carinii infection of Mastomys natalensis: alterations of haematological parameters (author's transl)]	1973	general biology
4857965	Lämmler G, Herzog H.	Chemotherapeutic studies on Litomosoides carinii infection of Mastomys natalensis. 4. The prophylactic and suppressive activity of suramin	1974	chemotherapy
4836671	Zahner H, Lämmler G, Schütze HR.	[Litomosoides carinii infection of Mastomys natalensis: relationship between microfilaraemia and adult worm population (author's transl)]	1974	general biology
4856594	Wang EJ, Saz HJ.	Comparative biochemical studies of Litomosoides carinii, Dipetalonema viteae, and Brugia pahangi adults	1974	general biology
4833626	Zahner H.	[Litomosoides carinii infection of Mastomys natalensis: serological studies with the complement fixation and the indirect haemagglutination test in the course of infection (author's transl)]	1974	immunology
4853378	Pringle G.	Notes on the host-parasite relationship during infection of Praomys (Mastomys) natalensis with the filarial parasite Litomosoides carinii	1974	immunology
4476193	Collins RC.	Implant chemotherapy of experimental filariasis	1974	chemotherapy
1096385	Lämmler G, Grüner D, Zahner H.	[Chemotherapeutic studies on litomosoides carinii infection of mastomys natalensis. 5. Alterations of haematological parameters after the administration of filaricidal compounds (author's transl)]	1975	chemotherapy
1159712	Sharma S, Bindra R, Iyer RN, Anand N.	Studies in potential filaricides. 6. Synthesis of 3,8-disubstituted 1,3,8-triazabicyclo(4.4.0)decan-2-ones and -thiones	1975	chemotherapy
1189030	Lämmler G, Grüner D.	Chemotherapeutic studies on Litomosoides carinii infection of Mastomys natalensis. 6. The filaricidal activity of organophosphorus compounds	1975	chemotherapy
171364	Saz HJ, Dunbar GA.	The effects of stibophen on phosphofructokinases and aldolases of adult filariids	1975	chemotherapy
982522	Nelson DS, Subrahanyam D, Rao YV, Mehta K.	Cellular morphology in pleural exudate of albino rats infected with Litomosoides carinii	1976	immunology
992745	Sharma SC, Ramachandran M.	Suppression of immune response to sheep erythrocytes in Litomosoides carinii infected albino rats	1976	immunology
944376	Subrahmanyam D, Rao YV, Menta K, Nelson DS.	Serum-dependent adhesion and cytotoxicity of cells to Litomosoides carinii microfilariae	1976	immunology
957037	McCall JW.	A simple method for collecting infective larvae of Litomosoides carinii	1976	laboratory techniques
957047	Ah HS, Burke TM.	Litomosoides carinii: an approach to quantitatively controlled infections in jirds	1976	laboratory techniques
824771	Marcoullis G, Gräsbeck R.	Preliminary identification and characterization of antigen extracts from Onchocerca volvulus	1976	immunology
971000	Kershaw WE, Storey DM.	Host-parasite relations in cotton rat filariasis. I: The quantitative transmission and subsequent development of Litomosoides carinii infections in cotton rats and other laboratory animals	1976	general biology
971001	Siddiqui MA, Kershaw WE.	Host-parasite relations in cotton rat filariasis. II: The quantitative transmission of Litomosoides carinii to Delhi and Carworth strains of white rats, including the effect of age	1976	general biology
1003278	Weiner DJ, Soulsby EJ.	Fate of Litomosoides carinii adults transplanted into the pleural or peritoneal cavity of infected and naive multimammate rats (Mastomys natalensis)	1976	immunology
191584	Rew RS, Saz HJ.	The carbohydrate metabolism of Brugia pahangi microfilariae	1977	general biology
70091	Lämmler G, Wolf E.	[Chemoprophylactic activity of filaricidal compounds on litomosoides carinii infection of Mastomys natalensis (author's transl)]	1977	chemotherapy
606678	Chand B, Ramachandran M, Hussain OZ.	Respiratory quotient of some tissues of the albino rat during the latent phase of infection with filarial parasite (Litomosoides carinii)	1977	general biology
891708	Saxena JK, Bose SK, Sen R, Chatterjee RK, Sen AB, Ghatak S.	Litomosoides carinii: biogenic amines in microfilariae and adults	1977	general biology
891713	Gangadhara Rao YV, Mehta K, Subrahmanyam D.	Litomosoides carinii: effect of irradiation on the development and immunogenicity of the larval forms	1977	vaccination
903919	McCall JW, Ziegler JB.	Antifilarial agents. 1,2-Cyclobutanediamines as analogues of diethylcarbamazine. Status of structure-activity relationships among diethylcarbamazine analogues	1977	chemotherapy
903920	Sturm P, Cory M, Henry DW.	Antifilarial agents. 3-Aminopyrrolidine and 1,4-diazabicyclo[3.2.1]octane derivatives as analogues of diethylcarbamazine	1977	chemotherapy
350770	Dasgupta A, Bala S.	Litmosoides carinii--soluble antigen in circulation and immunosuppression in vitro	1978	Excretory-secretory products
705854	Rao KN.	Litomosoides carinii microfilaraemia and pyridoxin deficiency	1978	general biology
644656	Zahner H, Soulsby EJ, Weidner E, Lämmler G.	Effect of diethylcarbamazine on the microfilariae of Litomosoides carinii in Mastomys natalensis: Dynamics of cell adhesion, immobilization and elimination of microfilariae	1978	chemotherapy
654425	Wenk P, Illgen B, Seitz HM.	[Experiments in vitro with Litomosoides carinii (Nematoda: Filarioidea). I. Maintenance of adult females and microfilariae as well as release of microfilariae in different culture media (author's transl)]	1978	laboratory techniques
675840	Lämmler G, Sänger I, Wegerhof PH.	Chemotherapeutic studies on Litomosoides carinii infection of Mastomys natalensis. 7. Filaricidal activity of furazolidone	1978	chemotherapy
680080	Weiner DJ, Soulsby EJ.	Litomosoides carinii: effect of splenectomy on the ability of naive Mastomys natalensis to accept transplanted adults	1978	immunology
748620	Shibuya T, Tanaka H, Nogami S, Oikawa Y, Saito M.	Evaluation of the intrathoracic injection method for screening of filaricides	1978	chemotherapy
571909	Middleton KR, Saz HJ.	Comparative utilization of pyruvate by Brugia pahangi, Dipetalonema viteae, and Litomosoides carinii	1979	general biology
496489	Siddiqui MA.	Host-parasite relations in cotton rat filariasis. III. The quantitative transmission of Litomosoides carinii to un-irradiated and irradiated golden hamsters and white mice	1979	general biology
543002	Wegerhof PH, Lämmler G, Sänger I, Zahner H.	Chemotherapeutic studies on Litomosoides carinii infection of Mastomys natalensis. 8. The action of furazolidone on adult worms and microfilariae	1979	chemotherapy
575582	Thomas H.	[Simultaneous infection of Mastomys natalensis with Dipetalonema witei and Litomosoides carinii (author's transl)]	1979	general biology
529491	Shibuya T, Oikawa Y, Saito M, Tanaka H.	Mebendazole--a slow acting macro- and microfilaricide against Litomosoides carinii in cotton rat	1979	chemotherapy
537645	Wenk P, Illgen B.	Neutralization of immunity against microfilariae of the rodent filaria Litomosoides carinii	1979	immunology
7434404	Srivastava VM, Chatterjee RK, Ghatak S, Sen AB.	Glycogen pattern in natural and alternate hosts infected with Litomosoides carinii	1980	general biology
7445042	Prasad R, Rao YV, Sindhu RK, Subrahmanyam D.	Effect of pyridoxine deficiency on Litomosoides carinii infection in albino rats	1980	general biology
7456643	Kimmig P, Braun U.	[The isolation of microfilariae of Litomosoides carinii on a Ficoll density gradient (author's transl)]	1980	laboratory techniques
7437541	Ezigbo JC, Storey DM.	The efficacy of diethylcarbamazine in the treatment of cotton rat filariasis (Litomosoides carinii)	1980	chemotherapy
7372401	Prasad R, Rao YV, Mehta K, Subrahmanyam D.	Effect of thiamine deficiency on the filarial infection of albino rats with Litomosoides carinii	1980	general biology
7436605	Storey DM, Mettias EF.	Suppression of microfilaraemia in Litomosoides carinii infections in cotton rats by vaccination with adult worm homogenate	1980	vaccination
6997366	Dasgupta A, Bala S, Banerjee A, Chaudhury A.	Immunodiagnosis of human filariasis by counterimmunoelectrophoresis using Litomosoides carinii antigens	1980	laboratory techniques
7429577	Tandon A, Saxena RP, Saxena KC, Chatterjee RK, Sen AB.	Antigenic studies with Litomosoides carinii the filarial parasite of rodents	1980	immunology
7438547	Mehta K, Sindhu RK, Subrahmanyam D, Nelson DS.	IgE-dependent adherence and cytotoxicity of rat spleen and peritoneal cells to Litomosoides carinii microfilariae	1980	immunology
7422005	Philipp M, Parkhouse RM, Ogilvie BM.	Changing proteins on the surface of a parasitic nematode	1980	general biology
7034313	Carme B, Lenoble DR, Smith M, Pontal P, Gentilini M.	Litomosoides carinii infection in cotton-rats: evolution of microfilaraemia before and after treatment with diethylcarbamazine and suramin	1981	chemotherapy
7268849	Haas B, Wenk P.	Elimination of microfilariae (Litomosoides carinii Filarioidea) in the patent and in the immunized cotton-rat	1981	vaccination
7268858	Renz A, Wenk P.	Intracellular development of the cotton-rat filaria Litomosoides carinii in the vector mite Ornithonyssus bacoti	1981	general biology
7030947	Mehta K, Subrahmanyam D, Hopper K, Nelson DS, Rao CK.	IgG-dependent human eosinophil-mediated adhesion and cytotoxicity of Litomosoides carinii larvae	1981	immunology
6118036	Sänger I, Lämmler G, Kimmig P.	Filarial infections of Mastomys natalensis and their relevance for experimental chemotherapy	1981	chemotherapy
6118040	Mehta K, Subrahmanyam D, Sindhu RK.	Immunogenicity of homogenates of the developmental stages of Litomosoides carinii in albino rats	1981	immunology
6179274	Court JP, Storey DM.	Shared antigens between Litomosoides carinii and its hosts Sigmodon hispidus and Mastomys natalensis	1981	immunology
7337966	Hopper KE, Mehta K, Subrahmanyam D, Nelson DS.	Enhanced adhesion of rat neutrophils to Litomosoides carinii microfilariae in the presence of culture supernatants from mitogen-stimulated lymph node cells	1981	immunology
6462032	Yang YQ, Yang HZ, Xu YX, Xi YR.	[Histological changes of Litomosoids carinii in cotton rats treated with furapyrimidone (author's transl)]	1981	chemotherapy
7031248	Go ML, Ngiam TL, Wan AS.	Synthesis of some novel amodiaquine analogues as potential antimalarial and antifilarial compounds	1981	chemotherapy
7048669	Diesfeld HJ, Kirsten C, Stappert U.	[Comparative immunofluorescent-histological investigations on 7 nematode species in respect to its antigenic properties for differential diagnosis of nematode infections (author's transl)]	1981	immunology
7200306	Mehlhorn H, Steinhorst U, Lindenblatt B, Grüntzig J, Thomas H.	Electron microscopic studies on microfilariae of Dipetalonema viteae and Litomosoides carinii: the occurrence of intracellular parasites after treatment with metrifonate or diethylcarbamazine	1981	chemotherapy
7348724	Saxena JK, Ghatak S, Chatterjee RK, Sen AB.	Effect on host metabolism of Litomosoides carinii infection in Mastomys natalensis	1981	general biology
6753388	Storey DM.	Vitamin A deficiency and the development of Litomosoides carinii (Nematoda, Filarioidea) in cotton rats	1982	general biology
6753389	Kimmig P, Wenk P.	[Suppression of parasitemia in rodent filariasis (Litomosoides carinii) by immunization with BCG and microfilaria. I. Intracutaneous inoculation of BCG]	1982	vaccination
6760574	Wenk P, Wegerhof PH.	Studies on acquired resistance of the cotton rat against microfilariae of Litomosoides carinii. 2. Injection of microfilariae during prepatency	1982	vaccination
6763787	Carme B, Richard-Lenoble D, Amgar A, Danis M, Gentilini M.	Litomosoides carinii infection in cotton-rats before and after treatment with diethylcarbamazine and suramin: evolution of free serum antigens	1982	chemotherapy
7051596	Illgen B.	[Experiments in vitro with Litomosoides carinii (Nematoda: Filarioidea) II. Influence of different sera on the release of microfilariae and experiments on the readiness for copulation of the worms (author's transl)]	1982	vaccination
7051338	Au AC, Draper CC, Denham DA, Rao CK, Ismail MM, Mak JW.	Detection of filarial antibodies in Malayan and Bancroftian filariasis by the indirect fluorescent antibody test, using different filarial antigens	1982	immunology
7101438	Storey DM, Al-Mukhtar AS.	Vaccination of Jirds, Meriones unguiculatus, against Litomosoides carinii and Brugia pahangi using irradiate larvae of L. carinii	1982	vaccination
6804612	Komuniecki PR, Saz HJ.	The effect of levamisole on glycogen synthase and the metabolism of Litomosoides carinii	1982	chemotherapy
7051527	Campbell WC.	Efficacy of the avermectins against filarial parasites: a short review	1982	chemotherapy
7105492	Mehta K, Sindhu RK, Subrahmanyam D, Hopper K, Nelson DS.	IgE-dependent cellular adhesion and cytotoxicity to Litomosoides carinii microfilariae--nature of effector cells	1982	immunology
6757121	Misra S, Chatterjee RK, Sen AB.	Effect of DEC on the immune status in rats infected with Litomosoides carinii by intraperitoneal transplantation	1982	chemotherapy
7131207	Nelson PD, Weiner DJ, Stromberg BE, Abraham D.	In vitro cultivation of third-stage larvae of Litomosoides carinii to the fourth stage	1982	laboratory techniques
6219547	Yang YQ, Yang HZ.	[Histochemical studies on the effect of furapyrimidone on Litomosoides carinii in cotton rats]	1982	chemotherapy
6757846	Storey DM.	The host-parasite relationships in normal and protein-malnourished cotton rats infected with Litomosoides carinii (Nematoda: Filarioidea)	1982	general biology
6761914	Storey DM, Al-Mukhtar AS.	The development of normal and gamma-irradiated Litomosoides carinii larvae in cotton rats	1982	vaccination
7175613	Weiner DJ, Soulsby EJ.	Litomosoides carinii: effect of diethylcarbamazine on microfilaremias of Mastomys natalensis harboring old infections, new infections, and transfused microfilariae	1982	chemotherapy
7175617	Nelson NF, Saz HJ.	Effects of levamisole on glycogen phosphorylase activity of Litomosoides carinii	1982	chemotherapy
6192603	Klenk A, Geyer E, Zahner H, Trojan HJ.	Isolation of antigen from Litomosoides carinii macrofilariae detecting serum antibodies due to Onchocerca volvulus	1983	immunology
6341183	Savitri CR, Renapurkar DM.	Iodine uptake studies in cotton rat filariasis	1983	general biology
6356499	Tandon A, Srivastava AK, Saxena RP, Saxena RK, Saxena KC.	Immunodiagnosis of Bancroftian filariasis by enzyme linked immunosorbent assay using Litomosoides carinii and Setaria cervi antigens	1983	laboratory techniques
6685415	Tandon A, Zahner H, Sänger I, Müller HA, Reiner G.	Time courses of antibody levels in Mastomys natalensis after infections with Litomosoides carinii, Dipetalonema viteae, Brugia malayi or B. pahangi, Determined by ELISA	1983	immunology
6880345	Zahner H, Weidner E.	Occurrence of microfilariae in various hollow organs and in the peritoneal cavity after treatment of Litomosoides carinii infected Mastomys natalensis with diethylcarbamazine and haloxon	1983	chemotherapy
6342238	Storey DM, Al-Mukhtar AS.	The survival of adult Litomosoides carinii transplanted into cotton rats previously injected with irradiated stage 3 larvae	1983	vaccination
6429235	Misra S, Chatterjee RK, Sen AB.	Sequential changes in antibody response of Mastomys natalensis during the course of Litomosoides carinii infection	1983	immunology
6874013	Gupta PK, Mukerji K, Ghosh DK.	Biochemical changes at different stages of Litomosoides carinii infection in albino rats	1983	general biology
6136173	Zahner H.	Diethylcarbamazine dependent, complement mediated, adherence and cytotoxicity of cells on microfilariae of Litomosoides carinii	1983	chemotherapy
6358010	Rathaur S, Chatterjee RK, Sharma S, Sen AB, Ghatak S.	Action of three filaricides on adult Litomosoides carinii	1983	chemotherapy
6360861	Misra S, Chatterjee RK, Sen AB.	Alternative animal host for cotton rat filarial worm Litomosoides carinii	1983	general biology
6669159	Bhargava KK, Le Trang N, Cerami A, Eaton JW.	Effect of arsenical drugs on glutathione metabolism of Litomosoides carinii	1983	chemotherapy
6887202	Angelo M, Ortwine D, Worth D, Werbel LM, McCall JW.	Synthesis and antifilarial activity of N-[4-[[4-alkoxy-3-[(dialkylamino)methyl]phenyl]amino]- 2-pyrimidinyl]-N'-phenylguanidines	1983	chemotherapy
6887206	Angelo MM, Ortwine D, Worth DF, Werbel LM.	N2-1H-benzimidazol-2-yl-N4-phenyl-2,4-pyrimidinediamines and N2-1H-benzimidazol-2-yl-5,6,7,8-tetrahydro-N4-phenyl-2,4-quinazolinediamines as potential antifilarial agents	1983	chemotherapy
6321589	Masood K, Srivastava VM, Singh DP, Chatterjee RK, Sen AB.	Uptake of adenosine 3',5'-cyclic monophosphate and isoproterenol by filarial parasites	1983	general biology
6394848	Hayashi Y, Nogami S, Nakamura M.	Comparison of activities of mononuclear phagocyte system between the cotton rat, Sigmodon hispidus, and the jird, Meriones unguiculatus, in relation to the treatment of filariasis	1983	immunology
6665868	Reddy AB, Rao UR, Chandrashekar R, Shrivastava R, Subrahmanyam D.	Comparative efficacy of some benzimidazoles and amoscanate (Go.9333) against experimental filarial infections	1983	chemotherapy
6674167	Sharma SC, Ramachandran M.	Biochemical changes in latent Litomosoides carinii infection in rats	1983	general biology
6199718	Philipp M, Worms MJ, McLaren DJ, Ogilvie BM, Parkhouse RM, Taylor PM.	Surface proteins of a filarial nematode: a major soluble antigen and a host component on the cuticle of Litomosoides carinii	1984	Excretory-secretory products
6737169	Nelson NF, Saz HJ.	Effects of amoscanate on the utilization of glucose by Brugia pahangi and Litomosoides carinii	1984	chemotherapy
6143483	Zahner H, Reiner G.	Different suitability of 3 filarial antigens (Litomosoides carinii, Dipetalonema viteae, Dirofilaria immitis) to act as allergens in the Passive Cutaneous Anaphylaxis Test and to serve as antigens in an ELISA in the course of experimental filarial infections (L. carinii, D. viteae, Brugia malayi, B. pahangi) of Mastomys natalensis	1984	laboratory techniques
6538892	Chandrashekar R, Rao UR, Rajasekariah GR, Subrahmanyam D.	Separation of viable microfilariae free of blood cells on Percoll gradients	1984	laboratory techniques
6381821	Hayashi Y, Nogami S, Shibuya T.	Effect of stimulation and blockade of mononuclear phagocyte system on the treatment of microfilaremia of Litomosoides carinii in the cotton rat and the jird	1984	immunology
6205486	Klenk A, Geyer E, Zahner H.	Serodiagnosis of human onchocerciasis: evaluation of sensitivity and specificity of a purified Litomosoides carinii adult worm antigen	1984	laboratory techniques
6394476	Misra S, Chatterjee RK, Sen AB.	The response to Litomosoides carinii to antifilarial agents in cotton rat (Sigmodon hispidus) & multimammate rat (Mastomys natalensis)	1984	immunology
6486935	Haralabidis ST.	Immunodiagnosis of giardiasis by ELISA and studies on cross-reactivity between the anti-Giardia lamblia antibodies and some heterologous parasitic antigens and fractions	1984	laboratory techniques
6540281	Reddy AB, Chandrashekar R, Rao UR, Subrahmanyam D.	Microfilarial periodicity in Mastomys natalensis	1984	general biology
6747255	Weiner DJ, Abraham D, D'Antonio R.	Litomosoides carinii in jirds (Meriones unguiculatus): ability to retard development of challenge larvae can be transferred with cells and serum	1984	vaccination
6737434	Ram S, Skinner M, Kalvin D, Wise DS, Townsend LB, McCall JW, Worth D, Ortwine D, Werbel LM.	Synthesis of potential antifilarial agents. 1-(5-Benzoylbenzimidazol-2-yl)-3-alkyl- and -arylureas	1984	chemotherapy
6540312	Kumar S, Seth M, Bhaduri AP, Visen PK, Misra A, Gupta S, Fatima N, Katiyar JC, Chatterjee RK, Sen AB.	Syntheses and anthelmintic activity of alkyl 5(6)-(substituted-carbamoyl)- and 5(6)-(disubstituted-carbamoyl)benzimidazole-2-carbamates and related compounds	1984	chemotherapy
6495386	Chandrashekar R, Rao UR, Subrahmanyam D.	Effect of diethylcarbamazine on serum-dependent cell-mediated immune reactions to microfilariae in vitro	1984	chemotherapy
6541823	Saxena JK, Srivastava AK, Kalpana Murti P, Chatterjee RK, Ghatak S, Walter RD.	Protein kinases in different life stages of Brugia malayi and other filarial worms	1984	general biology
6542115	Srivastava VM, Singh DP, Chatterjee RK, Sen AB.	Uptake of diethylcarbamazine by microfilariae and adults of Litomosoides carinii and Dipetalonema viteae	1984	chemotherapy
6542118	Rastogi R, Sharma S, Anand N, Dutta A, Fatma N, Chatterjee RK, Sen AB.	Studies of potential filaricides: Part 14--Activity of 1-iso-butoxycarbonyl-4-methylpiperazine against experimental filariasis	1984	chemotherapy
6398836	Nakamura M, Nogami S, Hayashi Y, Shibuya T, Tanaka H.	A mass dissection method for collecting infective larvae of Litomosoides carinii from mites	1984	laboratory techniques
3904853	Nogami S, Shibusawa M, Sekiguchi M, Tanaka H.	Macrophage migration inhibition test of peritoneal exudate cells of Litomosoides carinii-infected cotton rats by direct method in agar plate	1985	immunology
3909680	Kimmig P.	[Suppression of the parasitemia in rodent filariasis (Litomosoides carinii) by immunization with BCG and microfilaria. II. Intravenous BCG application]	1985	vaccination
4050030	Zahner H, Wegerhof PH.	Immunity to Litomosoides carinii in Mastomys natalensis. I. Effect of immunization with microfilariae and existing primary infections on the parasitaemia after microfilariae injection and challenge infection	1985	vaccination
4088043	Holanda JC, Vicente JJ, Brazil RP, Bastos Ode C.	[Natural infection of Holochilus brasiliensis nanus Thomas, 1897 (Rodentia, Cricetidae) by Litomosoides carinii]	1985	general biology
4018857	Chandrashekar R, Rao UR, Subrahmanyam D, Hopper K, Nelson DS, King M.	Immune reactions to exsheathed microfilariae of Litomosoides carinii	1985	immunology
3990708	Ramp T, Bachmann R, Köhler P.	Respiration and energy conservation in the filarial worm Litomosoides carinii	1985	general biology
4054974	Mistry SS, Tatake RJ, Subrahmanyam D.	Cellular immune status in rodents infected with Litomosoides carinii	1985	immunology
4067241	Weiner DJ, Leeds BY.	Litomosoides carinii: retardation of worm growth and of migration of challenge infections in jirds (Meriones unguiculatus)	1985	vaccination
4057002	Pfaffenberger GS, Kemether K, de Bruin D.	Helminths of sympatric populations of kangaroo rats (Dipodomys ordii) and grasshopper mice (Onychomys leucogaster) from the high plains of eastern New Mexico	1985	general biology
3906129	Dubey R, Abuzar S, Sharma S, Chatterjee RK, Katiyar JC.	Synthesis and anthelmintic activity of 5(6)-(benzimidazol-2-ylcarbamoyl) and (4-substituted piperazin-1-yl)benzimidazoles	1985	chemotherapy
3515790	Mössinger J, Wenk P.	Fecundity of Litomosoides carinii (Nematoda, Filarioidea) in vivo and in vitro	1986	general biology
3541424	Zahner H, Wegerhof PH.	Immunity to Litomosoides carinii in Mastomys natalensis. II. Effects of chemotherapeutically abbreviated and postpatent primary infections on challenges with various stages of the parasite	1986	vaccination
3716545	Franz M, Andrews P.	Histology of adult Litomosoides carinii (Nematoda: Filarioidea)	1986	general biology
3751233	Franz M, Andrews P.	Fine structure of adult Litomosoides carinii (Nematoda: Filarioidea)	1986	general biology
3799010	Weiner DJ, Abraham D, D'Antonio R.	The effect of diethylcarbamazine on microfilariae of Litomosoides carinii in vitro and in vivo	1986	chemotherapy
3799015	Spindler KD, Spindler-Barth M, Mehlhorn H.	Effects of the juvenile hormone antagonist precocene II and the moulting hormone 20-OH-ecdysone on Litomosoides carinii and Dipetalonema viteae in vitro	1986	chemotherapy
3799016	Mehlhorn H, Spindler KD, Spindler-Barth M, Walldorf V, Andrews P, Thomas H.	The effect of precocene II and 20-OH-ecdysone on Litomosoides carinii and Dipetalonema viteae in vivo	1986	chemotherapy
3704471	Mistry SS, Subrahmanyam D.	Unresponsiveness of lymphocytes in patent filarial infection: modulation by diethylcarbamazine	1986	chemotherapy
3531647	Nakamura M, Hayashi Y, Nogami S, Shibuya T, Tanaka H.	Effect of milbemycin D against microfilariae of Litomosoides carinii	1986	chemotherapy
3543360	Abuzar S, Sharma S, Fatma N, Gupta S, Murthy PK, Katiyar JC, Chatterjee RK, Sen AB.	Studies in potential filaricides. 18. Synthesis of 2,2'-disubstituted 5,5'-dibenzimidazolyl ketones and related compounds as potential anthelmintics	1986	chemotherapy
3778551	Nickel P, Haack HJ, Widjaja H, Ardanuy U, Gurgel C, Düwel D, Loewe H, Raether W.	[Potential filaricides. Suramin analogs]	1986	chemotherapy
3537924	Harnett W, Meghji M, Worms MJ, Parkhouse RM.	Quantitative and qualitative changes in production of excretions/secretions by Litomosoides carinii during development in the jird (Meriones unguiculatus)	1986	Excretory-secretory products
3536412	Wenk P.	The function of non circulating microfilariae: Litomosoides carinii (Nematoda: Filarioidea)	1986	general biology
3551026	Müller-Kehrmann H, Wenk P.	T-cell dependent and T-cell independent immune response in normal and in with Litomosoides carinii infected cotton rats	1986	immunology
3297554	Parkhouse RM, Cabrera Z, Harnett W.	Onchocerca antigens in protection, diagnosis and pathology	1987	immunology
3422979	Schraermeyer U, Peters W, Zahner H.	Lectin binding studies on adult filariae, intrauterine developing stages and microfilariae of Brugia malayi and Litomosoides carinii	1987	general biology
3422980	Schraermeyer U, Peters W, Zahner H.	Formation by the uterus of a peripheral layer of the sheath in microfilariae of Litomosoides carinii and Brugia malayi	1987	general biology
3438299	Bardehle G, Klonisch T, Schott HH, Stirm S, Zahner H.	Isolation of pure sheaths of Litomosoides carinii microfilariae	1987	laboratory techniques
3438300	Lutsch C, Cesbron JY, Zahner H, Capron A.	Detection of circulating and urinary antigens in Mastomys natalensis experimentally infected with Brugia malayi, Brugia pahangi, or Litomosoides carinii	1987	immunology
3588585	Zahner H, Soulsby EJ, Weidner E, Sänger I, Lämmler G.	Reaginic and homocytotropic IgG antibody response of Mastomys natalensis in experimental infections of filarial parasites (Litomosoides carinii, Dipetalonema viteae, Brugia malayi, B. pahangi)	1987	immunology
3591109	Zahner H, Rudolph R, Nolte I.	Histopathological and electron microscopical studies in Litomosoides carinii infected Mastomys natalensis	1987	general biology
3602833	Franz M, Zahner H, Striebel HP, Langenstrassen L.	Morphological alterations in female litomosoides carinii after treatment with two benzthiazole derivatives in vivo	1987	chemotherapy
3602835	Rao UR, Chandrashekar R, Subrahmanyam D.	Litomosoides carinii: characterization of surface carbohydrates of microfilariae and infective larvae	1987	general biology
3627168	Wittich RM, Kilian HD, Walter RD.	Polyamine metabolism in filarial worms	1987	general biology
3629133	Zahner H, Sänger I, Lämmler G, Müller HA.	Effect of ivermectin in Dipetalonema viteae and Litomosoides carinii infections of Mastomys natalensis	1987	chemotherapy
3325408	Rao UR, Chandrashekar R, Subrahmanyam D.	Complement activation by eggs and microfilariae of filarial parasites	1987	immunology
3437108	Zahner H, Schultheiss K.	Effect of cyclosporin A and some derivatives in Litomosoides carinii-infected Mastomys natalensis	1987	chemotherapy
3366526	Mukhopadhyay P, Ghosh DK.	Litomosoides carinii infection: pathophysiological changes in the infected albino rat	1988	general biology
3372121	Zahner H, Nadler G.	Effects of dexamethasone on Litomosoides carinii: in vivo and in vitro studies	1988	chemotherapy
3374962	Ogbogu VC, Storey DM.	In-vivo encapsulation and killing of Litomosoides carinii in white rats	1988	immunology
3387822	Zahner H, Striebel HP, Schütze HR, Sänger I, Müller HA, Schultheiss K.	Antifilarial activities of benzazole derivatives. 1. Macrofilaricidal effects against Litomosoides carinii, Dipetalonema viteae, Brugia malayi, and B. pahangi in Mastomys natalensis	1988	chemotherapy
2897655	Cameron ML, Levy P, Nutman T, Vanamala CR, Narayanan PR, Rajan TV.	Use of restriction fragment length polymorphisms (RFLPs) to distinguish between nematodes of pathogenic significance	1988	laboratory techniques
3420988	Zahner H, Nolte I.	Diethylcarbamazine-induced cell attachment to microfilariae of Litomosoides carinii--demonstration by scanning electron microscopy--and liberation of lysosomal enzymes by adhering cells	1988	chemotherapy
3384450	Parab PB, Rajasekariah GR, Chandrashekar R, Alkan SS, Braun DG, Subrahmanyam D.	Characterization of a monoclonal antibody against infective larvae of Brugia malayi	1988	immunology
3286786	el-Ganayani GA, el-Shazely AM, Abdel-Magied SA.	Evaluation of ELISA and IHAT in immunodiagnosis of bancroftian filariasis using delipidized L. carinii antigen	1988	laboratory techniques
3058997	Nogami S, Hayashi Y, Murata M, Nakagaki K, Tanaka H.	Stage-specific protective immunity to microfilariae of Litomosoides carinii in Mastomys natalensis	1988	immunology
2907263	Müller-Kehrmann H.	Antibody response against Litomosoides carinii and the distribution of bound antibodies on microfilariae from the different internal organs of cotton rats	1988	immunology
3067321	Bayer M, Wenk P.	Homologous and crossreacting immune response of the jird and cotton rat against microfilariae of Dipetalonema viteae and Litomosoides carinii (Nematoda: Filarioidea)	1988	immunology
3075985	Chatterjee RK, Fatma N, Jain RK, Gupta CM, Anand N.	Litomosoides carinii in rodents: immunomodulation in potentiating action of diethylcarbamazine	1988	chemotherapy
3227232	Zahner H, Striebel HP, Schütze HR, Sänger I, Müller HA, Schultheiss K.	Antifilarial activities of benzazole derivatives. 2. Microfilaricidal effects against Litomosoides carinii, Acanthocheilonema. vitae, Brugia malayi and B. pahangi in Mastomys natalensis	1988	chemotherapy
2482972	Harnett W, Grainger M, Worms MJ, Parkhouse RM.	Evaluation of the potential of excretions-secretions (E-S) of Litomosoides carinii to substitute for human filarial E-S	1989	Excretory-secretory products
2726721	Zahner H, Sänger I, Chatterjee RK, Seibold G.	Altered immune response (humoral and delayed-type hypersensitivity reactions) to sheep red blood cells in the course of experimental filarial infections (Litomosoides carinii, Brugia malayi, Acanthocheilonema viteae) of Mastomys natalensis	1989	immunology
2817694	Bain O, Petit G, Diagne M.	[Litomosoides, parasites of rodents; taxonomic consequences]	1989	other
2662353	Lawson DA, Wenk P, Storey DM.	Identification of a potential protective microfilarial antigen from Litomosoides carinii (Nematoda, Filarioidea)	1989	immunology
2721632	Davies KP, Zahner H, Köhler P.	Litomosoides carinii: mode of action in vitro of benzothiazole and amoscanate derivatives with antifilarial activity	1989	chemotherapy
2663707	Nadkarni GD, Deshpande UR, Bhopale MK.	Liver function and plasma protein metabolism in rodent model of filariasis	1989	general biology
2664508	Swamy KH.	Filarial parasites exhibit unusually high levels of choline acetyltransferase activity	1989	general biology
2781895	Sangvaranond A, Zahner H.	19s and 7s antibody response of Mastomys natalensis in experimental filarial (Litomosoides carinii, Acanthocheilonema viteae, Brugia malayi, B. pahangi) infections	1989	immunology
2617041	Zahner H, Sani BP, Shealy YF, Nitschmann A.	Antifilarial activities of synthetic and natural retinoids in vitro	1989	chemotherapy
2575867	Fatma N, Sharma S, Chatterjee RK.	2,2'-Dicarbomethoxyamino-5,5'-dibenzimidazolyl ketone--a new antifilarial agent	1989	chemotherapy
2623432	Chatterjee RK, Fatma N, Agarwal VK, Sharma S, Anand N.	Comparative antifilarial efficacy of the N-oxides of diethylcarbamazine and two of its analogues	1989	chemotherapy
2191288	Chandrashekar R, Rao UR, Subrahmanyam D.	IgG response of rats to the excretory-secretory products of Litomosoides carinii	1990	Excretory-secretory products
2352916	Franz M, Zahner H, Mehlhorn H, Striebel HP.	In vivo effect of benzothiazole and amoscanate derivatives on the fine structure of adult Brugia spp. and Litomosoides carinii	1990	chemotherapy
2352917	Franz M, Zahner H, Benten P.	Fine-structure alterations in female Brugia malayi and Litomosoides carinii after in vivo treatment with flubendazole	1990	chemotherapy
2381895	Rao UR, Chandrashekar R, Subrahmanyam D.	Effect of ivermectin on filariae of Mastomys natalensis	1990	chemotherapy
2117254	Davies KP, Köhler P.	The role of amino acids in the energy generating pathways of Litomosoides carinii	1990	general biology
2095790	Singh J, Seth M, Fatma N, Sharma S, Bhaduri AP, Chatterjee RK.	Chemotherapy of filariasis--on the search of new agents effective on the reproductive system of female adult worms	1990	chemotherapy
1905185	Barreteau H, Goudey-Perrière F, Jacquot C, Milne-Edwards SD, Gayral P.	[Comparative data on biogenic amines and GABA in three Rodents Filariae]	1991	general biology
15463379	Köhler P.	The pathways of energy generation in filarial parasites	1991	general biology
1888208	Storey DM, Ogbogu VC.	Observations on third-stage larvae and adults of Litomosoides carinii (Nematoda: Filarioidea) by scanning and transmission electron microscopy	1991	general biology
1853669	Ziegler C, Käufer-Weiss I, Zahner H.	On the pathogenesis of anaemia and leukopenia in filarial (Litomosoides carinii) infection of Mastomys natalensis	1991	general biology
1772466	Zahner H, Johri GN, Köhler P, Striebel HP, Franz M.	In vitro effects of 2-tert-butyl-benzothiazole derivatives on microfilariae of Litomosoides carinii, Brugia malayi and Acanthocheilonema viteae	1991	chemotherapy
1781804	Zahner H, Franz M, Köhler P, Striebel HP.	Antifilarial efficacy in vitro of 2-tert-butyl-benzothiazole derivatives on adult Litomosoides carinii	1991	chemotherapy
1945528	Mössinger J.	In vitro cultivation of adult Litomosoides carinii: evaluation of basic culture media, gas phases and supplements	1991	laboratory techniques
1723395	Vohra H, Malla N, Ganguly NK, Mahajan RC.	Evaluation of RNA rich fraction of Litmosoides carinii in induction of protection in infected rats	1991	vaccination
1940253	Wenk P, Mössinger J.	Recovery of adult stages and microfilaraemia after low dose inoculation of third stage larvae of Litomosoides carinii in Sigmodon hispidus	1991	vaccination
1780176	Bardehle G, Conraths FJ, Fahrenholz F, Hintz M, Linder D, Schares G, Schott HH, Schützle B, Stirm S, Stüber W, et al.	A major Litomosoides carinii microfilarial sheath glycoprotein (gp22): amino terminal sequence and immunological studies with corresponding synthetic peptides	1991	immunology
1438136	Bardehle G, Hintz M, Linder D, Schares G, Schott HH, Stirm S, Zahner H.	Litomosoides carinii: extraction of the microfilarial sheath components and antigenicity of the sheath fractions	1992	immunology
1438156	Tarcsa E, Eckerstorfer M, Breitenbach M, Hintz M, Schott HH, Zahner H, Stirm S.	Epsilon-(gamma-glutamyl)lysine cross-links in Litomosoides carinii microfilarial sheaths	1992	general biology
1348600	Bardehle G, Jepp-Libutzki A, Linder D, Moehnle K, Schott HH, Zahner H, Zähringer U, Stirm S.	Chemical composition of Litomosoides carinii microfilarial sheaths	1992	general biology
1738146	Ram S, Wise DS, Wotring LL, McCall JW, Townsend LB.	Synthesis and biological activity of certain alkyl 5-(alkoxycarbonyl)-1H-benzimidazole-2-carbamates and related derivatives: a new class of potential antineoplastic and antifilarial agents	1992	chemotherapy
1578155	el-Ganayni GA.	Evaluation of two different antigens in immunodiagnosis of bancroftian filariasis using ELISA and IHAT	1992	laboratory techniques
1496806	Batra S, Chatterjee RK, Srivastava VM.	Antioxidant system of Litomosoides carinii and Setaria cervi: effect of a macrofilaricidal agent	1992	chemotherapy
1446819	Christ H, Hirzmann J, Conraths F, Zahner H, Stirm S, Hobom G.	Trans-splicing of an early embryo mRNA in Litomosoides carinii, coding for the major microfilarial sheath protein gp22	1992	general biology
1295407	Petit G, Diagne M, Maréchal P, Owen D, Taylor D, Bain O.	Maturation of the filaria Litomosoides sigmodontis in BALB/c mice; comparative susceptibility of nine other inbred strains	1992	general biology
8094587	Zahner H, Schares G.	Experimental chemotherapy of filariasis: comparative evaluation of the efficacy of filaricidal compounds in Mastomys coucha infected with Litomosoides carinii, Acanthocheilonema viteae, Brugia malayi and B. pahangi	1993	chemotherapy
8406609	Almeida AJ, Kamath VR, Renapurkar DM.	Non-specific effects of Setaria cervi antigen, adjuvants and vaccines against Litomosoides carinii infection in cotton rats, Sigmodon hispidus	1993	vaccination
8366885	Conraths FJ, Schützle B, Schares G, Christ H, Hobom G, Zahner H.	The gene coding for the major sheath protein of Litomosoides carinii microfilariae, gp22, is transcribed in oocytes and embryonic cells	1993	general biology
8288852	Beg MA, Storey DM.	Embryogenesis in Litomosoides carinii from pyridoxine deficient cotton rats	1993	general biology
8276433	Varma RS, Shukla A, Chatterjee RK.	Evaluation of vanillic acid analogues as a new class of antifilarial agents	1993	chemotherapy
8132970	Wani JH, Srivastava VM.	Effect of antibiotics on protein synthesis in filarial parasites	1993	chemotherapy
8215116	Chandre F, Petit G, Diagne M, Maréchal P, Bain O.	Effect of ivermectin on two filaria-vector pairs. Brugia malayi-Aedes aegypti; Litomosoides sigmodontis-Bdellonyssus bacoti	1993	chemotherapy
8134771	Wenk P, Kellermann E, Seeger V.	Turnover of microfilariae in small mammals. 1. Disintegration of microfilariae (Litomosoides sigmodontis) (Filarioidea: Nematoda) after intravenous injection into Sigmodon hispidus, the cotton rat	1993	general biology
8075300	Naim SS, Srivastava V, Sharma S, Singh SN, Fatima N, Chatterjee RK.	Activity of alpha-anilinobenzyl cyanides and 2-methoxycarbonylamino-1-phenylimidazoles, a new class of antifilarial agents	1994	chemotherapy
7939168	Schares G, Hofmann B, Zahner H.	Antifilarial activity of macrocyclic lactones: comparative studies with ivermectin, doramectin, milbemycin A4 oxime, and moxidectin in Litomosoides carinii, Acanthocheilonema viteae, Brugia malayi, and B. pahangi infection of Mastomys coucha	1994	chemotherapy
7942355	Fatma N, Mathur KB, Chatterjee RK.	Chemotherapy of experimental filariasis: enhancement of activity profile of ivermectin with immunomodulators	1994	chemotherapy
7959914	Bose C, Agarwal SK, Chatterjee RK, Srivastava VM.	Carboline antifilarials: effects on carbohydrate metabolising enzymes in Litomosoides carinii female	1994	chemotherapy
7520154	Schares G, Schützle B, Zahner H, Conraths FJ.	Surface antigens of Litomosoides carinii microfilariae: agglutinating antibodies react with sheath components of 40 and 120 kilo Dalton molecular mass	1994	immunology
7945675	Agarwal A, Agarwal SK, Singh SN, Fatma N, Chatterjee RK.	Structure-antifilarial activity relationship of 5/6/7/8-mono- or disubstituted 1H/1-phenyl-9H-pyrido[3,4-b]indoles--a new class of potential filaricides	1994	chemotherapy
7838185	Hintz M, Hirzmann J, Hobom G, Linder D, Lottspeich F, Schott HH, Conraths FJ, Zahner H, Stirm S.	Litomosoides carinii microfilarial sheaths: partial amino acid sequences of several major polypeptide constituents	1994	general biology
7708429	Baumeister S, Dennis RD, Klünder R, Schares G, Zahner H, Geyer E.	Litomosoides carinii: macrofilariae-derived glycolipids--chromatography, serology and potential in the evaluation of anthelminthic efficacy	1994	chemotherapy
7716399	Zahner H, Schmidtchen D.	Ivermectin-induced cell-dependent lethal effects on litomosoides carinii microfilariae in vitro	1994	chemotherapy
9140481	Xie H, Bain O, Williams SA.	Molecular phylogenetic studies on filarial parasites based on 5S ribosomal spacer sequences	1994	general biology
9140491	Bain O, Wanji S, Vuong PN, Maréchal P, Le Goff L, Petit G.	Larval biology of six filariae of the sub-family Onchocercinae in a vertebrate host	1994	general biology
7637719	Hirzmann J, Schnaufer A, Hintz M, Conraths F, Stirm S, Zahner H, Hobom G.	Brugia spp. and Litomosoides carinii: identification of a covalently cross-linked microfilarial sheath matrix protein (shp2)	1995	general biology
7609986	Beg MA, Fistein JL, Storey DM.	The host-parasite relationships in pyridoxine (vitamin B6) deficient cotton rats infected with Litomosoides carinii (Nematoda: Filaroidea)	1995	general biology
8826101	Zahner H.	Induction and prevention of shock-like lethal side effects after microfilaricidal treatment in filariae infected rodents	1995	chemotherapy
8550456	Andersen GL, Simchock JM, Wilson KH.	Identification of a region of genetic variability among Bacillus anthracis strains and related species	1996	general biology
8906114	Takahashi N, Maeda R, Shibuya T.	Electron microscopic observation of eosinophils migrated to the thoracic cavity of Litomosoides carinii-infected mice	1996	immunology
8851863	Beg MA, Fistein JL, Ingram GA, Storey DM.	Activities of glycogen phosphorylase, alanine aminotransferase and aspartate aminotransferase in adult worms of Litomosoides carinii recovered from pyridoxine deficient cotton rats (Sigmodon hispidus)	1996	general biology
8920021	Hintz M, Kasper M, Stahl B, Geyer R, Kalinowski HO, Karas M, Kühnhardt S, Schott HH, Conraths F, Zahner H, Stirm S.	Dimethylaminoethanol is a major component of the Litomosoides carinii microfilarial sheath	1996	general biology
8984112	Ogbogu VC, Storey DM.	Ultrastructure of the alimentary tract of third-stage larvae of Litomosoides carinii	1996	general biology
8731760	Maréchal P, Le Goff L, Petit G, Diagne M, Taylor DW, Bain O.	The fate of the filaria Litomosoides sigmodontis in susceptible and naturally resistant mice	1996	general biology
8706821	Erttmann KD, Domeyer A, Gallin M.	The putatively protective Onchocerca volvulus neuronal protein E1 is a member of the death domain protein family	1996	general biology
9025982	Gasser RB, LeGoff L, Petit G, Bain O.	Rapid delineation of closely-related filarial parasites using genetic markers in spacer rDNA	1996	general biology
9419842	Breton B, Diagne M, Wanji S, Bougnoux ME, Chandre F, Maréchal P, Petit G, Vuong PN, Bain O.	Ivermectin and moxidectin in two filarial systems: resistance of Monanema martini; inhibition of Litomosoides sigmodontis insemination	1997	chemotherapy
9105319	Harnett W, MacDonald M, Preece G, Patterson M, Parkhouse RM.	Production of monoclonal antibodies against excretory-secretory products of adult male Onchocerca gibsoni	1997	Excretory-secretory products
9207741	Zahner H, Schmidtchen D, Mutasa JA.	Ivermectin-induced killing of microfilariae in vitro by neutrophils mediated by NO	1997	chemotherapy
9236820	Singh SN, Bhatnagar S, Fatma N, Chauhan PM, Chatterjee RK.	Antifilarial activity of a synthetic marine alkaloid, aplysinopsin (CDRI Compound 92/138)	1997	chemotherapy
9085921	Conraths FJ, Hirzmann J, Hobom G, Zahner H.	Expression of the microfilarial sheath protein 2 (shp2) of the filarial parasites Litomosoides sigmodontis and Brugia malayi	1997	chemotherapy
9138292	Hörauf A, Fleischer B.	Immune responses to filarial infection in laboratory mice	1997	immunology
9419842	Breton B, Diagne M, Wanji S, Bougnoux ME, Chandre F, Maréchal P, Petit G, Vuong PN, Bain O.	Ivermectin and moxidectin in two filarial systems: resistance of Monanema martini; inhibition of Litomosoides sigmodontis insemination	1997	chemotherapy
9169791	Al-Qaoud KM, Taubert A, Zahner H, Fleischer B, Hoerauf A.	Infection of BALB/c mice with the filarial nematode Litomosoides sigmodontis: role of CD4+ T cells in controlling larval development	1997	immunology
9364557	Maréchal P, Le Goff L, Hoffman W, Rapp J, Oswald IP, Ombrouck C, Taylor DW, Bain O, Petit G.	Immune response to the filaria Litomosoides sigmodontis in susceptible and resistant mice	1997	immunology
9438473	Le Goff L, Maréchal P, Petit G, Taylor DW, Hoffmann W, Bain O.	Early reduction of the challenge recovery rate following immunization with irradiated infective larvae in a filaria mouse system	1997	vaccination
9488152	Al-Qaoud KM, Fleischer B, Hoerauf A.	The Xid defect imparts susceptibility to experimental murine filariosis--association with a lack of antibody and IL-10 production by B cells in response to phosphorylcholine	1998	immunology
9774792	Hintz M, Schares G, Taubert A, Geyer R, Zahner H, Stirm S, Conraths FJ.	Juvenile female Litomosoides sigmodontis produce an excretory/secretory antigen (Juv-p120) highly modified with dimethylaminoethanol	1998	Excretory-secretory products
10229635	Srivastava SK, Agarwal A, Chauhan PM, Agarwal SK, Bhaduri AP, Singh SN, Fatima N, Chatterjee RK.	Potent 1,3-disubstituted-9H-pyrido[3,4-b]indoles as new lead compounds in antifilarial chemotherapy	1999	chemotherapy
9884329	Hoerauf A, Nissen-Pähle K, Schmetz C, Henkle-Dührsen K, Blaxter ML, Büttner DW, Gallin MY, Al-Qaoud KM, Lucius R, Fleischer B.	Tetracycline therapy targets intracellular bacteria in the filarial nematode Litomosoides sigmodontis and results in filarial infertility	1999	chemotherapy
11021315	Rodríguez B, González R, Chinchilla M.	[Parasitic helminths from Sigmodon hispidus (Rodentia: Cricetidae) from seasonal and evergreen habitats in Costa Rica]	2000	general biology
10936568	Tripathi RP, Tripathi R, Bhaduri AP, Singh SN, Chatterjee RK, Murthy PK.	Antifilarial activity of some 2H-1-benzopyran-2-ones (coumarins)	2000	chemotherapy
10673342	Pfaff AW, Schulz-Key H, Soboslay PT, Geiger SM, Hoffmann WH.	Litomosoides sigmodontis: dynamics of the survival of microfilariae in resistant and susceptible strains of mice	2000	general biology
10685840	Schönfeld K, Zahner H.	Immunomodulatory effects in Litomosoides sigmodontis-infected Mastomys coucha	2000	immunology
10743609	Dafa'alla TH, Taubert A, Hobom G, Beck E, Zahner H.	Molecular characterization of a Litomosoides sigmodontis protein involved in the development of the microfilarial sheath during embryogenesis	2000	general biology
10759085	Le Goff L, Martin C, Oswald IP, Vuong PN, Petit G, Ungeheuer MN, Bain O.	Parasitology and immunology of mice vaccinated with irradiated Litomosoides sigmodontis larvae	2000	vaccination
10810023	Hoerauf A, Volkmann L, Nissen-Paehle K, Schmetz C, Autenrieth I, Büttner DW, Fleischer B.	Targeting of Wolbachia endobacteria in Litomosoides sigmodontis: comparison of tetracyclines with chloramphenicol, macrolides and ciprofloxacin	2000	chemotherapy
10768938	Le Goff L, Loke P, Ali HF, Taylor DW, Allen JE.	Interleukin-5 is essential for vaccine-mediated immunity but not innate resistance to a filarial parasite	2000	immunology
10816437	Wuhrer M, Rickhoff S, Dennis RD, Lochnit G, Soboslay PT, Baumeister S, Geyer R.	Phosphocholine-containing, zwitterionic glycosphingolipids of adult Onchocerca volvulus as highly conserved antigenic structures of parasitic nematodes	2000	general biology
10816524	Martin C, Le Goff L, Ungeheuer MN, Vuong PN, Bain O.	Drastic reduction of a filarial infection in eosinophilic interleukin-5 transgenic mice	2000	immunology
10837417	Al-Qaoud KM, Pearlman E, Hartung T, Klukowski J, Fleischer B, Hoerauf A.	A new mechanism for IL-5-dependent helminth control: neutrophil accumulation and neutrophil-mediated worm encapsulation in murine filariasis are abolished in the absence of IL-5	2000	immunology
10972846	Pfaff AW, Schulz-Key H, Soboslay PT, Geiger SM, Hoffmann WH.	The role of nitric oxide in the innate resistance to microfilariae of Litomosoides sigmodontis in mice	2000	immunology
10948183	Allen JE, Daub J, Guiliano D, McDonnell A, Lizotte-Waniewski M, Taylor DW, Blaxter M.	Analysis of genes expressed at the infective larval stage validates utility of Litomosoides sigmodontis as a murine model for filarial vaccine development	2000	vaccination
10951598	Hoffmann W, Petit G, Schulz-Key H, Taylor D, Bain O, Le Goff L.	Litomosoides sigmodontis in mice: reappraisal of an old model for filarial research	2000	laboratory techniques
11138639	Martin C, Al-Qaoud KM, Ungeheuer MN, Paehle K, Vuong PN, Bain O, Fleischer B, Hoerauf A.	IL-5 is essential for vaccine-induced protection and for resolution of primary infection in murine filariasis	2000	vaccination
11197770	Casiraghi M, Anderson TJ, Bandi C, Bazzocchi C, Genchi C.	A phylogenetic analysis of filarial nematodes: comparison with the phylogeny of Wolbachia endosymbionts	2001	general biology
11358714	Saeftel M, Volkmann L, Korten S, Brattig N, Al-Qaoud K, Fleischer B, Hoerauf A.	Lack of interferon-gamma confers impaired neutrophil granulocyte function and imparts prolonged survival of adult filarial worms in murine filariasis	2001	immunology
11292711	Volkmann L, Saeftel M, Bain O, Fischer K, Fleischer B, Hoerauf A.	Interleukin-4 is essential for the control of microfilariae in murine infection with the filaria Litomosoides sigmodontis	2001	immunology
11444617	Hoffmann WH, Pfaff AW, Schulz-Key H, Soboslay PT.	Determinants for resistance and susceptibility to microfilaraemia in Litomosoides sigmodontis filariasis	2001	immunology
11516587	Bandi C, Trees AJ, Brattig NW.	Wolbachia in filarial nematodes: evolutionary aspects and implications for the pathogenesis and treatment of filarial diseases	2001	general biology
11489169	Taubert A, Zahner H.	Cellular immune responses of filaria (Litomosoides sigmodontis) infected BALB/c mice detected on the level of cytokine transcription	2001	immunology
11495640	Zahner H, Taubert A, Harder A, von Samson-Himmelstjerna G.	Effects of Bay 44-4400, a new cyclodepsipeptide, on developing stages of filariae (Acanthocheilonema viteae, Brugia malayi, Litomosoides sigmodontis) in the rodent Mastomys coucha	2001	chemotherapy
11595239	Zahner H, Taubert A, Harder A, von Samson-Himmelstjerna G.	Filaricidal efficacy of anthelmintically active cyclodepsipeptides	2001	chemotherapy
11598082	Martin C, Saeftel M, Vuong PN, Babayan S, Fischer K, Bain O, Hoerauf A.	B-cell deficiency suppresses vaccine-induced protection against murine filariasis but does not increase the recovery rate for primary infection	2001	vaccination
12402526	Simoncini L, Casiraghi M, Bazzocchi C, Sacchi L, Bandi C, Genchi C.	Real-time PCR for quantification of the bacterial endosymbionts (Wolbachia) of filarial nematodes	2001	immunology
12145285	Eklund EA, Goldenberg I, Lu Y, Andrejic J, Kakar R.	SHP1 protein-tyrosine phosphatase regulates HoxA10 DNA binding and transcriptional repression activity in undifferentiated myeloid cells	2002	chemotherapy
11812494	Pfaff AW, Schulz-Key H, Soboslay PT, Taylor DW, MacLennan K, Hoffmann WH.	Litomosoides sigmodontis cystatin acts as an immunomodulator during experimental filariasis	2002	Excretory-secretory products
11994476	Korten S, Volkmann L, Saeftel M, Fischer K, Taniguchi M, Fleischer B, Hoerauf A.	Expansion of NK cells with reduction of their inhibitory Ly-49A, Ly-49C, and Ly-49G2 receptor-expressing subsets in a murine helminth infection: contribution to parasite control	2002	immunology
12204227	Le Goff L, Lamb TJ, Graham AL, Harcus Y, Allen JE.	IL-4 is required to prevent filarial nematode development in resistant but not susceptible strains of mice	2002	immunology
12356773	Hirzmann J, Hintz M, Kasper M, Shresta TR, Taubert A, Conraths FJ, Geyer R, Stirm S, Zahner H, Hobom G.	Cloning and expression analysis of two mucin-like genes encoding microfilarial sheath surface proteins of the parasitic nematodes Brugia and Litomosoides	2002	general biology
12826297	Tripathi RP, Tiwari VK, Misra-Bhattacharya S, Tyagi K, Srivastava VM, Murthy PK.	7-O-[4-methyl piperazine-1-(2-acetyl)]-2H-1-benzopyran-2-one: a novel antifilarial lead compound	2003	chemotherapy
12592564	Pfarr KM, Fischer K, Hoerauf A.	Involvement of Toll-like receptor 4 in the embryogenesis of the rodent filaria Litomosoides sigmodontis	2003	immunology
12592560	Volkmann L, Bain O, Saeftel M, Specht S, Fischer K, Brombacher F, Matthaei KI, Hoerauf A.	Murine filariasis: interleukin 4 and interleukin 5 lead to containment of different worm developmental stages	2003	immunology
12753632	Volkmann L, Fischer K, Taylor M, Hoerauf A.	Antibiotic therapy in murine filariasis (Litomosoides sigmodontis): comparative effects of doxycycline and rifampicin on Wolbachia and filarial viability	2003	chemotherapy
12816546	McGarry HF, Pfarr K, Egerton G, Hoerauf A, Akue JP, Enyong P, Wanji S, Kläger SL, Bianco AE, Beeching NJ, Taylor MJ.	Evidence against Wolbachia symbiosis in Loa loa	2003	general biology
12866789	Hartmann N, Stuckas H, Lucius R, Bleiss W, Theuring F, Kalinna BH.	Trans-species transfer of Wolbachia: microinjection of Wolbachia from litomosoides sigmodontis into Acanthocheilonema viteae	2003	general biology
14638768	Babayan S, Ungeheuer MN, Martin C, Attout T, Belnoue E, Snounou G, Rénia L, Korenaga M, Bain O.	Resistance and susceptibility to filarial infection with Litomosoides sigmodontis are associated with early differences in parasite development and in localized immune reactions	2003	immunology
14638787	Saeftel M, Arndt M, Specht S, Volkmann L, Hoerauf A.	Synergism of gamma interferon and interleukin-5 in the control of murine filariasis	2003	immunology
14702162	Lamb TJ, Le Goff L, Kurniawan A, Guiliano DB, Fenn K, Blaxter ML, Read AF, Allen JE.	Most of the response elicited against Wolbachia surface protein in filarial nematode infection is due to the infective larval stage	2004	immunology
15243801	Lakshmi V, Kumar R, Gupta P, Varshney V, Srivastava MN, Dikshit M, Murthy PK, Misra-Bhattacharya S.	The antifilarial activity of a marine red alga, Botryocladia leptopoda, against experimental infections with animal and human filariae	2004	chemotherapy
15501755	Specht S, Volkmann L, Wynn T, Hoerauf A.	Interleukin-10 (IL-10) counterregulates IL-4-dependent effector mechanisms in Murine Filariasis	2004	immunology
15338299	Babayan S, Attout T, Specht S, Hoerauf A, Snounou G, Rénia L, Korenaga M, Bain O, Martin C.	Increased early local immune responses and altered worm development in high-dose infections of mice susceptible to the filaria Litomosoides sigmodontis	2005	immunology
15633101	Graham AL, Lamb TJ, Read AF, Allen JE.	Malaria-filaria coinfection in mice makes malarial disease more severe unless filarial infection achieves patency	2005	Co-infection
15618176	Nair MG, Gallagher IJ, Taylor MD, Loke P, Coulson PS, Wilson RA, Maizels RM, Allen JE.	Chitinase and Fizz family members are a generalized feature of nematode infection with selective upregulation of Ym1 and Fizz1 by antigen-presenting cells	2005	general biology
15820154	Graham AL, Taylor MD, Le Goff L, Lamb TJ, Magennis M, Allen JE.	Quantitative appraisal of murine filariasis confirms host strain differences but reveals that BALB/c females are more susceptible than males to Litomosoides sigmodontis	2005	general biology
15830816	Attout T, Babayan S, Hoerauf A, Taylor DW, Kozek WJ, Martin C, Bain O.	Blood-feeding in the young adult filarial worms Litomosoides sigmodontis	2005	general biology
15814720	Taylor MD, LeGoff L, Harris A, Malone E, Allen JE, Maizels RM.	Removal of regulatory T cell activity reverses hyporesponsiveness and leads to filarial parasite clearance in vivo	2005	immunology
15916708	Babayan SA, Attout T, Vuong PN, Le Goff L, Gantier JC, Bain O.	The subcutaneous movements of filarial infective larvae are impaired in vaccinated hosts in comparison to primary infected hosts	2005	vaccination
16149989	Lamb TJ, Graham AL, Le Goff L, Allen JE.	Co-infected C57BL/6 mice mount appropriately polarized and compartmentalized cytokine responses to Litomosoides sigmodontis and Leishmania major but disease progression is altered	2005	Co-infection
16546192	Pfarr K, Heider U, Hoerauf A.	RNAi mediated silencing of actin expression in adult Litomosoides sigmodontis is specific, persistent and results in a phenotype	2006	immunology
16616613	Heider U, Blaxter M, Hoerauf A, Pfarr KM.	Differential display of genes expressed in the filarial nematode Litomosoides sigmodontis reveals a putative phosphate permease up-regulated after depletion of Wolbachia endobacteria	2006	chemotherapy
16765354	Babayan SA, Attout T, Harris A, Taylor MD, Le Goff L, Vuong PN, Rénia L, Allen JE, Bain O.	Vaccination against filarial nematodes with irradiated larvae provides long-term protection against the third larval stage but not against subsequent life cycle stages	2006	vaccination
16709852	Taylor MD, Harris A, Nair MG, Maizels RM, Allen JE.	F4/80+ alternatively activated macrophages control CD4+ T cell hyporesponsiveness at sites peripheral to filarial infection	2006	immunology
16926417	Specht S, Saeftel M, Arndt M, Endl E, Dubben B, Lee NA, Lee JJ, Hoerauf A.	Lack of eosinophil peroxidase or major basic protein impairs defense against murine filarial infection	2006	immunology
16930260	Mand S, Specht S, Zahner H, Hoerauf A.	Ultrasonography in filaria-infected rodents: detection of adult Litomosoides sigmodontis and Brugia malayi filariae	2006	general biology
17878360	Taylor MD, Harris A, Babayan SA, Bain O, Culshaw A, Allen JE, Maizels RM.	CTLA-4 and CD4+ CD25+ regulatory T cells inhibit protective immunity to filarial parasites in vivo	2007	immunology
17919582	Lamb TJ, Harris A, Le Goff L, Read AF, Allen JE.	Litomosoides sigmodontis: vaccine-induced immune responses against Wolbachia surface protein can enhance the survival of filarial nematodes during primary infection	2008	vaccination
17892618	Houston KM, Babayan SA, Allen JE, Harnett W.	Does Litomosoides sigmodontis synthesize dimethylethanolamine from choline?	2008	general biology
18282572	Arumugam S, Pfarr KM, Hoerauf A.	Infection of the intermediate mite host with Wolbachia-depleted Litomosoides sigmodontis microfilariae: impaired L1 to L3 development and subsequent sex-ratio distortion in adult worms	2008	general biology
18209076	Dittrich AM, Erbacher A, Specht S, Diesner F, Krokowski M, Avagyan A, Stock P, Ahrens B, Hoffmann WH, Hoerauf A, Hamelmann E.	Helminth infection with Litomosoides sigmodontis induces regulatory T cells and inhibits allergic sensitization, airway inflammation, and hyperreactivity in a murine asthma model	2008	immunology
18250172	Hübner MP, Pasche B, Kalaydjiev S, Soboslay PT, Lengeling A, Schulz-Key H, Mitre E, Hoffmann WH.	Microfilariae of the filarial nematode Litomosoides sigmodontis exacerbate the course of lipopolysaccharide-induced sepsis in mice	2008	Co-infection
18295534	Attout T, Martin C, Babayan SA, Kozek WJ, Bazzocchi C, Oudet F, Gallagher IJ, Specht S, Bain O.	Pleural cellular reaction to the filarial infection Litomosoides sigmodontis is determined by the moulting process, the worm alteration, and the host strain	2008	immunology
18446236	Allen JE, Adjei O, Bain O, Hoerauf A, Hoffmann WH, Makepeace BL, Schulz-Key H, Tanya VN, Trees AJ, Wanji S, Taylor DW.	Of mice, cattle, and humans: the immunology and treatment of river blindness	2008	immunology
18820361	Gaur RL, Sahoo MK, Dixit S, Fatma N, Rastogi S, Kulshreshtha DK, Chatterjee RK, Murthy PK.	Antifilarial activity of Caesalpinia bonducella against experimental filarial infections	2008	chemotherapy
19016910	Hübner MP, Stocker JT, Mitre E.	Inhibition of type 1 diabetes in filaria-infected non-obese diabetic mice is associated with a T helper type 2 shift and induction of FoxP3+ regulatory T cells	2009	effect on diabetes and autoimmune diseases
19049828	Fernández Ruiz D, Dubben B, Saeftel M, Endl E, Deininger S, Hoerauf A, Specht S.	Filarial infection induces protection against P. berghei liver stages in mice	2009	Co-infection
19089814	Taylor MD, van der Werf N, Harris A, Graham AL, Bain O, Allen JE, Maizels RM.	Early recruitment of natural CD4+ Foxp3+ Treg cells by infective larvae determines the outcome of filarial infection	2009	immunology
19463816	Hübner MP, Torrero MN, McCall JW, Mitre E.	Litomosoides sigmodontis: a simple method to infect mice with L3 larvae obtained from the pleural space of recently infected jirds (Meriones unguiculatus)	2009	laboratory techniques
19759810	Dassanayake RS, Rodrigo WW, Karunanayake EH, Weerasena OV, Chandrasekharan NV.	A putative nuclear growth factor-like globular nematode specific protein	2009	general biology
20035827	Hübner MP, Torrero MN, Mitre E.	Type 2 immune-inducing helminth vaccination maintains protective efficacy in the setting of repeated parasite exposures	2010	vaccination
20163714	Fairlie-Clarke KJ, Lamb TJ, Langhorne J, Graham AL, Allen JE.	Antibody isotype analysis of malaria-nematode co-infection: problems and solutions associated with cross-reactivity	2010	Co-infection
20362581	Strübing U, Lucius R, Hoerauf A, Pfarr KM.	Mitochondrial genes for heme-dependent respiratory chain complexes are up-regulated after depletion of Wolbachia from filarial nematodes	2010	general biology
20420933	Specht S, Ruiz DF, Dubben B, Deininger S, Hoerauf A.	Filaria-induced IL-10 suppresses murine cerebral malaria	2010	Co-infection
20950480	Kumar S, Blaxter ML.	Comparing de novo assemblers for 454 transcriptome data	2010	general biology
21057084	Torrero MN, Hübner MP, Larson D, Karasuyama H, Mitre E.	Basophils amplify type 2 immune responses, but do not serve a protective role, during chronic infection of mice with the filarial nematode Litomosoides sigmodontis	2010	immunology
21241743	Wagner U, Hirzmann J, Hintz M, Beck E, Geyer R, Hobom G, Taubert A, Zahner H.	Characterization of the DMAE-modified juvenile excretory-secretory protein Juv-p120 of Litomosoides sigmodontis	2011	Excretory-secretory products
21248253	Hartmann W, Marsland BJ, Otto B, Urny J, Fleischer B, Korten S.	A novel and divergent role of granzyme A and B in resistance to helminth infection	2011	immunology
21398605	Specht S, Frank JK, Alferink J, Dubben B, Layland LE, Denece G, Bain O, Förster I, Kirschning CJ, Martin C, Hoerauf A.	CCL17 controls mast cells for the defense against filarial larval entry	2011	immunology
21705620	van der Werf N, Redpath SA, Phythian-Adams AT, Azuma M, Allen JE, Maizels RM, Macdonald AS, Taylor MD.	Th2 responses to helminth parasites can be therapeutically enhanced by, but are not dependent upon, GITR-GITR ligand costimulation in vivo	2011	immunology
21900178	Hartmann W, Haben I, Fleischer B, Breloer M.	Pathogenic nematodes suppress humoral responses to third-party antigens in vivo by IL-10-mediated interference with Th cell function	2011	immunology
21880161	Lok JB.	Nucleic acid transfection and transgenesis in parasitic nematodes	2012	general biology
21959021	Specht S, Taylor MD, Hoeve MA, Allen JE, Lang R, Hoerauf A.	Over expression of IL-10 by macrophages overcomes resistance to murine filariasis	2012	immunology
22174447	Hübner MP, Shi Y, Torrero MN, Mueller E, Larson D, Soloviova K, Gondorf F, Hoerauf A, Killoran KE, Stocker JT, Davies SJ, Tarbell KV, Mitre E.	Helminth protection against autoimmune diabetes in nonobese diabetic mice is independent of a type 2 immune shift and requires TGF-β	2012	effect on diabetes and autoimmune diseases
22413031	Ziewer S, Hübner MP, Dubben B, Hoffmann WH, Bain O, Martin C, Hoerauf A, Specht S.	Immunization with L. sigmodontis microfilariae reduces peripheral microfilaraemia after challenge infection by inhibition of filarial embryogenesis	2012	vaccination
22511975	Bouchery T, Dénécé G, Attout T, Ehrhardt K, Lhermitte-Vallarino N, Hachet-Haas M, Galzi JL, Brotin E, Bachelerie F, Gavotte L, Moulia C, Bain O, Martin C.	The chemokine CXCL12 is essential for the clearance of the filaria Litomosoides sigmodontis in resistant mice	2012	immunology
23285308	Hübner MP, Killoran KE, Rajnik M, Wilson S, Yim KC, Torrero MN, Morris CP, Nikonenko B, Blanco JC, Hemming VG, Mitre E.	Chronic helminth infection does not exacerbate Mycobacterium tuberculosis infection	2012	Co-infection
23301106	Babayan SA, Luo H, Gray N, Taylor DW, Allen JE.	Deletion of parasite immune modulatory sequences combined with immune activating signals enhances vaccine mediated protection against filarial nematodes	2012	vaccination
22161305	Kolbaum J, Tartz S, Hartmann W, Helm S, Nagel A, Heussler V, Sebo P, Fleischer B, Jacobs T, Breloer M.	Nematode-induced interference with the anti-Plasmodium CD8+ T-cell response can be overcome by optimizing antigen administration	2012	Co-infection
22461700	Larson D, Hübner MP, Torrero MN, Morris CP, Brankin A, Swierczewski BE, Davies SJ, Vonakis BM, Mitre E.	Chronic helminth infection reduces basophil responsiveness in an IL-10-dependent manner	2012	immunology
22493179	Renard BY, Xu B, Kirchner M, Zickmann F, Winter D, Korten S, Brattig NW, Tzur A, Hamprecht FA, Steen H.	Overcoming species boundaries in peptide identification with Bayesian information criterion-driven error-tolerant peptide search (BICEPS)	2012	general biology
22677600	Ajonina-Ekoti I, Ndjonka D, Tanyi MK, Wilbertz M, Younis AE, Boursou D, Kurosinski MA, Eberle R, Lüersen K, Perbandt M, Breloer M, Brattig NW, Liebau E.	Functional characterization and immune recognition of the extracellular superoxide dismutase from the human pathogenic parasite Onchocerca volvulus (OvEC-SOD)	2012	immunology
23193519	Bouchery T, Ehrhardt K, Lefoulon E, Hoffmann W, Bain O, Martin C.	Differential tissular distribution of Litomosoides sigmodontis microfilariae between microfilaremic and amicrofilaremic mice following experimental infection	2012	general biology
23960254	Comandatore F, Sassera D, Montagna M, Kumar S, Koutsovoulos G, Thomas G, Repton C, Babayan SA, Gray N, Cordaux R, Darby A, Makepeace B, Blaxter M.	Phylogenomics and analysis of shared genes suggest a single transition to mutualism in Wolbachia of nematodes	2013	general biology
24089685	Nieguitsila A, Frutos R, Moulia C, Lhermitte-Vallarino N, Bain O, Gavotte L, Martin C.	Fitness cost of Litomosoides sigmodontis filarial infection in mite vectors; implications of infected haematophagous arthropod excretory products in host-vector interactions	2013	general biology
23516361	van der Werf N, Redpath SA, Azuma M, Yagita H, Taylor MD.	Th2 cell-intrinsic hypo-responsiveness determines susceptibility to helminth infection	2013	immunology
23584755	Schiefer A, Vollmer J, Lämmer C, Specht S, Lentz C, Ruebsamen-Schaeff H, Brötz-Oesterhelt H, Hoerauf A, Pfarr K.	The ClpP peptidase of Wolbachia endobacteria is a novel target for drug development against filarial infections	2013	chemotherapy
23529858	Haben I, Hartmann W, Specht S, Hoerauf A, Roers A, Müller W, Breloer M.	T-cell-derived, but not B-cell-derived, IL-10 suppresses antigen-specific T-cell responses in Litomosoides sigmodontis-infected mice	2013	immunology
23777951	Torrero MN, Morris CP, Mitre BK, Hübner MP, Fox EM, Karasuyama H, Mitre E.	Basophils help establish protective immunity induced by irradiated larval vaccination for filariasis	2013	vaccination
23792131	Morris CP, Torrero MN, Larson D, Evans H, Shi Y, Cox RT, Mitre E.	Vaccination with intestinal tract antigens does not induce protective immunity in a permissive model of filariasis	2013	vaccination
23820606	Ajonina-Ekoti I, Kurosinski MA, Younis AE, Ndjonka D, Tanyi MK, Achukwi M, Eisenbarth A, Ajonina C, Lüersen K, Breloer M, Brattig NW, Liebau E.	Comparative analysis of macrophage migration inhibitory factors (MIFs) from the parasitic nematode Onchocerca volvulus and the free-living nematode Caenorhabditis elegans	2013	immunology
24717449	Karadjian G, Berrebi D, Dogna N, Vallarino-Lhermitte N, Bain O, Landau I, Martin C.	Co-infection restrains Litomosoides sigmodontis filarial load and plasmodial P. yoelii but not P. chabaudi parasitaemia in mice	2014	Co-infection
24480589	Arumugam S, Hoerauf A, Pfarr KM.	Localization of a filarial phosphate permease that is up-regulated in response to depletion of essential Wolbachia endobacteria	2014	chemotherapy
24112106	Gentil K, Lentz CS, Rai R, Muhsin M, Kamath AD, Mutluer O, Specht S, Hübner MP, Hoerauf A.	Eotaxin-1 is involved in parasite clearance during chronic filarial infection	2014	immunology
24586152	Hewitson JP, Rückerl D, Harcus Y, Murray J, Webb LM, Babayan SA, Allen JE, Kurniawan A, Maizels RM.	The secreted triose phosphate isomerase of Brugia malayi is required to sustain microfilaria production in vivo	2014	immunology
24663956	Ajendra J, Specht S, Neumann AL, Gondorf F, Schmidt D, Gentil K, Hoffmann WH, Taylor MJ, Hoerauf A, Hübner MP.	ST2 deficiency does not impair type 2 immune responses during chronic filarial infection but leads to an increased microfilaremia due to an impaired splenic microfilarial clearance	2014	immunology
24359133	Hartmann W, Singh N, Rathaur S, Brenz Y, Liebau E, Fleischer B, Breloer M.	Immunization with Brugia malayi Hsp70 protects mice against Litomosoides sigmodontis challenge infection	2014	vaccination
24958169	Armstrong SD, Babayan SA, Lhermitte-Vallarino N, Gray N, Xia D, Martin C, Kumar S, Taylor DW, Blaxter ML, Wastling JM, Makepeace BL.	Comparative analysis of the secretome from a model filarial nematode (Litomosoides sigmodontis) reveals maximal diversity in gravid female parasites	2014	general biology
25516838	Johnston KL, Ford L, Umareddy I, Townson S, Specht S, Pfarr K, Hoerauf A, Altmeyer R, Taylor MJ.	Repurposing of approved drugs from the human pharmacopoeia to target Wolbachia endosymbionts of onchocerciasis and lymphatic filariasis	2014	chemotherapy
25255463	Haben I, Hartmann W, Breloer M.	Nematode-induced interference with vaccination efficacy targets follicular T helper cell induction and is preserved after termination of infection	2014	vaccination
25421927	Buck AH, Coakley G, Simbari F, McSorley HJ, Quintana JF, Le Bihan T, Kumar S, Abreu-Goodger C, Lear M, Harcus Y, Ceroni A, Babayan SA, Blaxter M, Ivens A, Maizels RM.	Exosomes secreted by nematode parasites transfer small RNAs to mammalian cells and modulate innate immunity	2014	Excretory-secretory products
24721822	Manchang TK, Ajonina-Ekoti I, Ndjonka D, Eisenbarth A, Achukwi MD, Renz A, Brattig NW, Liebau E, Breloer M.	Immune recognition of Onchocerca volvulus proteins in the human host and animal models of onchocerciasis	2015	immunology
25611587	Gondorf F, Berbudi A, Buerfent BC, Ajendra J, Bloemker D, Specht S, Schmidt D, Neumann AL, Layland LE, Hoerauf A, Hübner MP.	Chronic filarial infection provides protection against bacterial sepsis by functionally reprogramming macrophages	2015	Co-infection
26130134	Geary JF, Lovato R, Wanji S, Guderian R, O'Neill M, Specht S, Madrill N, Geary TG, Mackenzie CD.	A histochemical study of the Nras/let-60 activity in filarial nematodes	2015	general biology
26204515	Fox EM, Morris CP, Hübner MP, Mitre E.	Histamine 1 Receptor Blockade Enhances Eosinophil-Mediated Clearance of Adult Filarial Worms	2015	immunology
26138667	Hartmann W, Schramm C, Breloer M.	Litomosoides sigmodontis induces TGF-β receptor responsive, IL-10-producing T cells that suppress bystander T-cell proliferation in mice	2015	immunology
26209319	Layland LE, Ajendra J, Ritter M, Wiszniewsky A, Hoerauf A, Hübner MP.	Development of patent Litomosoides sigmodontis infections in semi-susceptible C57BL/6 mice in the absence of adaptive immune responses	2015	immunology
26320419	Steisslinger V, Korten S, Brattig NW, Erttmann KD.	DNA vaccine encoding the moonlighting protein Onchocerca volvulus glyceraldehyde-3-phosphate dehydrogenase (Ov-GAPDH) leads to partial protection in a mouse model of human filariasis	2015	vaccination
26324775	Evans H, Killoran KE, Mitre BK, Morris CP, Kim SY, Mitre E.	Ten Weeks of Infection with a Tissue-Invasive Helminth Protects against Local Immune Complex-Mediated Inflammation, but Not Cutaneous Type I Hypersensitivity, in Previously Sensitized Mice	2015	immunology
26394284	Boyd A, Killoran K, Mitre E, Nutman TB.	Pleural cavity type 2 innate lymphoid cells precede Th2 expansion in murine Litomosoides sigmodontis infection	2015	immunology
26573416	Globisch D, Specht S, Pfarr KM, Eubanks LM, Hoerauf A, Janda KD.	Litomosoides sigmodontis: a jird urine metabolome study	2015	general biology
26686572	Perez-Casal J, Potter AA.	Glyceradehyde-3-phosphate dehydrogenase as a suitable vaccine candidate for protection against bacterial and parasitic diseases	2016	vaccination
27544668	Berbudi A, Surendar J, Ajendra J, Gondorf F, Schmidt D, Neumann AL, Wardani AP, Layland LE, Hoffmann LS, Pfeifer A, Hoerauf A, Hübner MP.	Filarial Infection or Antigen Administration Improves Glucose Tolerance in Diet-Induced Obese Mice	2016	effect on diabetes and autoimmune diseases
26898311	Ajendra J, Berbudi A, Hoerauf A, Hübner MP.	Combination of worm antigen and proinsulin prevents type 1 diabetes in NOD mice after the onset of insulitis	2016	effect on diabetes and autoimmune diseases
26714796	Rodrigo MB, Schulz S, Krupp V, Ritter M, Wiszniewsky K, Arndts K, Tamadaho RS, Endl E, Hoerauf A, Layland LE.	Patency of Litomosoides sigmodontis infection depends on Toll-like receptor 4 whereas Toll-like receptor 2 signalling influences filarial-specific CD4(+) T-cell responses	2016	immunology
27111140	Pionnier N, Brotin E, Karadjian G, Hemon P, Gaudin-Nomé F, Vallarino-Lhermitte N, Nieguitsila A, Fercoq F, Aknin ML, Marin-Esteban V, Chollet-Martin S, Schlecht-Louf G, Bachelerie F, Martin C.	Neutropenic Mice Provide Insight into the Role of Skin-Infiltrating Neutrophils in the Host Protective Immunity against Filarial Infective Larvae	2016	immunology
27565719	Evans H, Flynn AF, Mitre E.	Endothelial cells release soluble factors that support the long-term survival of filarial worms in vitro	2016	general biology
27582256	Jackson-Jones LH, Duncan SM, Magalhaes MS, Campbell SM, Maizels RM, McSorley HJ, Allen JE, Bénézech C.	Fat-associated lymphoid clusters control local IgM secretion during pleural infection and lung inflammation	2016	immunology
27923052	Dietze KK, Dittmer U, Koudaimi DK, Schimmer S, Reitz M, Breloer M, Hartmann W.	Filariae-Retrovirus Co-infection in Mice is Associated with Suppressed Virus-Specific IgG Immune Response and Higher Viral Loads	2016	Co-infection
28004792	Ajendra J, Specht S, Ziewer S, Schiefer A, Pfarr K, Parčina M, Kufer TA, Hoerauf A, Hübner MP.	NOD2 dependent neutrophil recruitment is required for early protective immune responses against infectious Litomosoides sigmodontis L3 larvae	2016	immunology
28486498	Karadjian G, Fercoq F, Pionnier N, Vallarino-Lhermitte N, Lefoulon E, Nieguitsila A, Specht S, Carlin LM, Martin C.	Migratory phase of Litomosoides sigmodontis filarial infective larvae is associated with pathology and transient increase of S100A9 expressing neutrophils in the lung	2017	immunology
28743489	Wewer V, Makepeace BL, Tanya VN, Peisker H, Pfarr K, Hoerauf A, Dörmann P.	Lipid profiling of the filarial nematodes Onchocerca volvulus, Onchocerca ochengi and Litomosoides sigmodontis reveals the accumulation of nematode-specific ether phospholipids in the host	2017	general biology
28859850	Ritter M, Tamadaho RS, Feid J, Vogel W, Wiszniewsky K, Perner S, Hoerauf A, Layland LE.	IL-4/5 signalling plays an important role during Litomosoides sigmodontis infection, influencing both immune system regulation and tissue pathology in the thoracic cavity	2017	immunology
29761403	Rückerl D.	Characterizing Activation, Proliferation, and Ontogeny of Murine Macrophages in Parasitic Helminth Infections	2018	immunology
29956140	Fulton A, Babayan SA, Taylor MD.	Use of the Litomosoides sigmodontis Infection Model of Filariasis to Study Type 2 Immunity	2018	immunology
29299998	Campbell SM, Knipper JA, Ruckerl D, Finlay CM, Logan N, Minutti CM, Mack M, Jenkins SJ, Taylor MD, Allen JE.	Myeloid cell recruitment versus local proliferation differentiates susceptibility from resistance to filarial infection	2018	immunology
29300732	Specht S, Pfarr KM, Arriens S, Hübner MP, Klarmann-Schulz U, Koschel M, Sternberg S, Martin C, Ford L, Taylor MJ, Hoerauf A.	Combinations of registered drugs reduce treatment times required to deplete Wolbachia in the Litomosoides sigmodontis mouse model	2018	chemotherapy
29931394	Ritter M, Krupp V, Wiszniewsky K, Wiszniewsky A, Katawa G, Tamadaho RSE, Hoerauf A, Layland LE.	Absence of IL-17A in Litomosoides sigmodontis-infected mice influences worm development and drives elevated filarial-specific IFN-γ	2018	immunology
30176234	Muhsin M, Ajendra J, Gentil K, Berbudi A, Neumann AL, Klaas L, Schmidt KE, Hoerauf A, Hübner MP.	IL-6 is required for protective immune responses against early filarial infection	2018	immunology
31022700	Hartmann W, Linnemann LC, Reitz M, Specht S, Voehringer D, Breloer M.	Basophils Are Dispensable for the Control of a Filarial Infection	2018	immunology
30643971	Wiszniewsky A, Ritter M, Krupp V, Schulz S, Arndts K, Weighardt H, Wanji S, Hoerauf A, Layland LE.	The central adaptor molecule TRIF influences L. sigmodontis worm development	2019	immunology
30650105	Hübner MP, Ehrens A, Koschel M, Dubben B, Lenz F, Frohberger SJ, Specht S, Quirynen L, Lachau-Durand S, Tekle F, Baeten B, Engelen M, Mackenzie CD, Hoerauf A.	Macrofilaricidal efficacy of single and repeated oral and subcutaneous doses of flubendazole in Litomosoides sigmodontis infected jirds	2019	chemotherapy
30807258	Kuehn C, Tauchi M, Furtmair R, Urschel K, Raaz-Schrauder D, Neumann AL, Frohberger SJ, Hoerauf A, Regus S, Lang W, Sagban TA, Stumpfe FM, Achenbach S, Hübner MP, Dietel B.	Filarial extract of Litomosoides sigmodontis induces a type 2 immune response and attenuates plaque development in hyperlipidemic ApoE-knockout mice	2019	immunology
30867321	Taylor MJ, von Geldern TW, Ford L, Hübner MP, Marsh K, Johnston KL, Sjoberg HT, Specht S, Pionnier N, Tyrer HE, Clare RH, Cook DAN, Murphy E, Steven A, Archer J, Bloemker D, Lenz F, Koschel M, Ehrens A, Metuge HM, Chunda VC, Ndongmo Chounna PW, Njouendou AJ, Fombad FF, Carr R, Morton HE, Aljayyoussi G, Hoerauf A, Wanji S, Kempf DJ, Turner JD, Ward SA.	Preclinical development of an oral anti-Wolbachia macrolide drug for the treatment of lymphatic filariasis and onchocerciasis	2019	chemotherapy
31068442	Bakowski MA, Shiroodi RK, Liu R, Olejniczak J, Yang B, Gagaring K, Guo H, White PM, Chappell L, Debec A, Landmann F, Dubben B, Lenz F, Struever D, Ehrens A, Frohberger SJ, Sjoberg H, Pionnier N, Murphy E, Archer J, Steven A, Chunda VC, Fombad FF, Chounna PW, Njouendou AJ, Metuge HM, Ndzeshang BL, Gandjui NV, Akumtoh DN, Kwenti TDB, Woods AK, Joseph SB, Hull MV, Xiong W, Kuhen KL, Taylor MJ, Wanji…	Discovery of short-course antiwolbachial quinazolines for elimination of filarial worm infections	2019	chemotherapy
31109364	Frohberger SJ, Ajendra J, Surendar J, Stamminger W, Ehrens A, Buerfent BC, Gentil K, Hoerauf A, Hübner MP.	Susceptibility to L. sigmodontis infection is highest in animals lacking IL-4R/IL-5 compared to single knockouts of IL-4R, IL-5 or eosinophils	2019	immunology
31263185	Kilarski WW, Martin C, Pisano M, Bain O, Babayan SA, Swartz MA.	Inherent biomechanical traits enable infective filariae to disseminate through collecting lymphatic vessels	2019	general biology
31381563	Hübner MP, Koschel M, Struever D, Nikolov V, Frohberger SJ, Ehrens A, Fendler M, Johannes I, von Geldern TW, Marsh K, Turner JD, Taylor MJ, Ward SA, Pfarr K, Kempf DJ, Hoerauf A.	In vivo kinetics of Wolbachia depletion by ABBV-4083 in L. sigmodontis adult worms and microfilariae	2019	chemotherapy
31469835	Fercoq F, Remion E, Frohberger SJ, Vallarino-Lhermitte N, Hoerauf A, Le Quesne J, Landmann F, Hübner MP, Carlin LM, Martin C.	IL-4 receptor dependent expansion of lung CD169+ macrophages in microfilaria-driven inflammation	2019	immunology
31736971	Surendar J, Frohberger SJ, Karunakaran I, Schmitt V, Stamminger W, Neumann AL, Wilhelm C, Hoerauf A, Hübner MP.	Adiponectin Limits IFN-γ and IL-17 Producing CD4 T Cells in Obesity by Restraining Cell Intrinsic Glycolysis	2019	effect on diabetes and autoimmune diseases
31815088	Buerfent BC, Ajendra J, Stamminger W, Gondorf F, Hoerauf A, Hübner MP.	TGFβ depletion does neither modulate acute E. coli-induced inflammatory immune responses nor impair the protective effect by chronic filarial infection	2019	Co-infection
31747598	Hartmann W, Brunn ML, Stetter N, Gagliani N, Muscate F, Stanelle-Bertram S, Gabriel G, Breloer M.	Helminth Infections Suppress the Efficacy of Vaccination against Seasonal Influenza	2019	vaccination
31770367	Quintana JF, Kumar S, Ivens A, Chow FWN, Hoy AM, Fulton A, Dickinson P, Martin C, Taylor M, Babayan SA, Buck AH.	Comparative analysis of small RNAs released by the filarial nematode Litomosoides sigmodontis in vitro and in vivo	2019	Excretory-secretory products
31815932	Knipper JA, Ivens A, Taylor MD.	Helminth-induced Th2 cell dysfunction is distinct from exhaustion and is maintained in the absence of antigen	2019	immunology
31869759	Hübner MP, Gunderson E, Vogel I, Bulman CA, Lim KC, Koschel M, Ehrens A, Frohberger SJ, Fendler M, Tricoche N, Voronin D, Steven A, Chi V, Bakowski MA, Woods AK, Petrassi HM, McNamara CW, Beerntsen B, Chappell L, Sullivan W, Taylor MJ, Turner JD, Hoerauf A, Lustigman S, Sakanari JA.	Short-course quinazoline drug treatments are effective in the Litomosoides sigmodontis and Brugia pahangi jird models	2020	chemotherapy
31876154	Akama T, Freund YR, Berry PW, Carter DS, Easom EE, Jarnagin K, Lunde CS, Plattner JJ, Rock F, Stefanakis R, Fischer C, Bulman CA, Lim KC, Suzuki BM, Tricoche N, Mansour A, DiCosty U, McCall S, Carson B, McCall JW, McKerrow J, Hübner MP, Specht S, Hoerauf A, Lustigman S, Sakanari JA, Jacobs RT.	Macrofilaricidal Benzimidazole-Benzoxaborole Hybrids as an Approach to the Treatment of River Blindness: Part 1. Amide Linked Analogs	2020	chemotherapy
31834940	Kropp L, Jackson-Thompson B, Thomas LM, McDaniel D, Mitre E.	Chronic infection with a tissue-invasive helminth attenuates sublethal anaphylaxis and reduces granularity and number of mast cells	2020	immunology
31974398	Card C, Wilson DS, Hirosue S, Rincon-Restrepo M, de Titta A, Güç E, Martin C, Bain O, Swartz MA, Kilarski WW.	Adjuvant-free immunization with infective filarial larvae as lymphatic homing antigen carriers	2020	vaccination
31986143	Ehrens A, Lunde CS, Jacobs RT, Struever D, Koschel M, Frohberger SJ, Lenz F, Fendler M, Turner JD, Ward SA, Taylor MJ, Freund YR, Stefanakis R, Easom E, Li X, Plattner JJ, Hoerauf A, Hübner MP.	In vivo efficacy of the boron-pleuromutilin AN11251 against Wolbachia of the rodent filarial nematode Litomosoides sigmodontis	2020	chemotherapy
32107497	Frohberger SJ, Fercoq F, Neumann AL, Surendar J, Stamminger W, Ehrens A, Karunakaran I, Remion E, Vogl T, Hoerauf A, Martin C, Hübner MP.	S100A8/S100A9 deficiency increases neutrophil activation and protective immune responses against invading infective L3 larvae of the filarial nematode Litomosoides sigmodontis	2020	immunology
32145033	Finlay CM, Allen JE.	The immune response of inbred laboratory mice to Litomosoides sigmodontis: A route to discovery in myeloid cell biology	2020	immunology
32628671	Hübner MP, Martin C, Specht S, Koschel M, Dubben B, Frohberger SJ, Ehrens A, Fendler M, Struever D, Mitre E, Vallarino-Lhermitte N, Gokool S, Lustigman S, Schneider M, Townson S, Hoerauf A, Scandale I.	Oxfendazole mediates macrofilaricidal efficacy against the filarial nematode Litomosoides sigmodontis in vivo and inhibits Onchocerca spec. motility in vitro	2020	chemotherapy
32635909	Ataba E, Katawa G, Ritter M, Ameyapoh AH, Anani K, Amessoudji OM, Tchadié PE, Tchacondo T, Batawila K, Ameyapoh Y, Hoerauf A, Layland LE, Karou SD.	Ethnobotanical survey, anthelmintic effects and cytotoxicity of plants used for treatment of helminthiasis in the Central and Kara regions of Togo	2020	chemotherapy
32735561	Linnemann LC, Reitz M, Feyerabend TB, Breloer M, Hartmann W.	Limited role of mast cells during infection with the parasitic nematode Litomosoides sigmodontis	2020	immunology

## Sheet: Litomosoides paper by year
Year	general biology	laboratory techniques	immunology	vaccination	Excretory-secretory products	chemotherapy	Co-infection	effect on diabetes, autoimmune diseases and allergy	other
1945	1					1
1946	4	2				1
1947	3	3				1
1948	3	1				1
1949	3					1
1950
1951	1
1952
1953	2	1
1954	3
1955	1
1956	2
1957	1
1958				1
1959	1	1	1
1960	1					2
1961	2		1			2
1962			2
1963				1		1
1964
1965	1
1966	1					1
1967	3	1				1
1968	1	4	1			1
1969	1		2			1
1970	1		2		1
1971	1					4
1972	1	1
1973	3					1
1974	2		2			2
1975						4
1976	2	2	5
1977	3			1		3
1978	1	1	1		1	3
1979	3		1			2
1980	4	2	2	1		1
1981	2		5	1		5
1982	2	1	2	5		7
1983	5	1	4	1		7
1984	2	5	2	1	1	6
1985	3		3	3		1
1986	4		1	1	1	7
1987	5	1	4			3
1988	1	2	5			5
1989	2		3		1	4			1
1990	1				1	4
1991	4	1	1	2		2
1992	4	1	1			2
1993	3			1		4
1994	3		1			7
1995	2					1
1996	7		1
1997			3	1	1	5
1998			1		1
1999						2
2000	4	1	5	3		2
2001	2		5	1		2
2002	1		2		1	1
2003	2		4			2
2004			2			1
2005	3		2	1			2
2006	1		3	1		1
2007			1
2008	2		3	1		1	1
2009	1	1	1				1	1
2010	2		1	1			2
2011			4		1
2012	3		4	2			2	1
2013	2		3	2		1
2014	1		3	2	1	2	1
2015	2		6	1			1
2016	1		4	1			1	2
2017	1		2
2018			6			1
2019	1		5	1	1	4		1
2020			4	1		5	1

## Sheet: Acanthocheilonema viteae paper 
PMID	Authors	Title	Publication Year	Topic
13360991	HAWKING F.	The periodicity of microfilariae. IV. Stimuli affecting the migration of the microfilariae of Dirofilaria aethiops, D. immitis, D. repens, Dipetalonema blanci and Litomosoides carinii	1956	general biology
13342852	SCHNEIDER J, HUSSON RA.	[Chemotherapy of experimental filarioses; results of research on Dipetalonema blanci and on a spontaneous filariosis of cynocephali of Equatorial Africa; effects of T.W. Sb]	1956	chemotherapy
13458999	Chabaud AG.	[Synonymy of Dipetalonema blanci and Litomosa fast]	1957	general biology
13920367	TERRY A, TERY RJ, WORMS MJ.	Dipetalonema witei, filarial parasite of the jird, Meriones libycus. II. The reproductive system, gametogenesis and development of the microfilaria	1961	general biology
13905508	HAWKING F.	The role of the spleen in controlling the number of microfilariae (Dirofilaria immitis, D. repens, Litomosoides carinii and Dipetalonema witei) in the blood	1962	immunology
5624529	Bain O.	[Larval biology and mechanism of transmission of the filarian Dipetalonema viteae]	1967	general biology
5625166	Hawking F, Clark JB.	The periodicity of microfilariae. 13. Movements of Dipetalonema witei microfilariae in the lungs	1967	general biology
4383320	Geigy R, Aeschlimann A, Weiss N.	[Transplacental spreading of microfilariae of the species Dipetalonema witae (Chabaud, 1952) in Meriones libycus (Lichtenstein, 1823)]	1967	general biology
4890927	Coudert J, Ambroise-Thomas P, Kien Truong T, Terreno S.	[Serologic diagnosis of filariasis by immunofluorescence on sections of Dirofilaria immitis and Dipetalonema viteae. Preliminary results bearing on 200 examinations]	1968	laboratory techniques
5394221	Weiss N.	[Studies of immunity against microfilaria of the species Dipetalonema viteae Krepkogorskaja 1933 in Meriones libycus and in the hamster]	1969	immunology
4391965	Chamsa M, Weiss N.	[Epidemiological study of rodent filariasis (Dipetalonema viteae Krepkogorskaja 1933) in Iran]	1969	other
4390866	Weiss N.	[Serological studies of hamsters infected with Dipetalonema viteae (Krepkogorskaja 1933) based on an immunofluorescence method]	1969	immunology
4932715	Kien Truong T, Ambroise-Thomas P.	[Simultaneous serodiagnosis of bilharziasis and filariasis by indirect immunofluorescence on juxtaposed slices of Schistosoma mansoni and Dipetalonema viteae]	1970	laboratory techniques
4394827	Weiss N.	[Parasitologic and immunobiologic studies on the rodent filariasis caused by Dipetalonema vitea]	1970	general biology
5167881	Foor WE, Johnson MH, Beaver PC.	Morphological changes in the spermatozoa of Dipetalonema viteae in utero	1971	general biology
5168528	Cavier R, Leger N, Harichaux JM, Lonne MC.	[Can Dipetalonema viteae be used for the pharmacodynamic study of filaricides]	1971	chemotherapy
4674469	McLaren DJ.	Ultrastructural and cytochemical studies on the sensory organelles and nervous system of Dipetalonema viteae (Nematoda: Filarioidea)	1972	general biology
4116907	Capron A, Wattré P, Capron M, Lefebve MN.	[Effect of Dipetalonema viteae and Schistosoma mansoni parasitism on the growth of experimental tumors]	1972	general biology
5063284	Pacheco G, Atkins MJ, Gurian J.	Quantification of infection of ticks with Dipetalonema viteae	1972	general biology
4267505	Niel G, Gentilini M, Couture J, Pinon JM, Danis M.	[Use of antigenic extracts of Ascaris suum for the diagnosis of filariasis by means of double diffusion. Value compared with Onchocerca volvulus and Dipetalonema viteae antigens]	1972	laboratory techniques
4578996	McLaren DJ.	Oogenesis and fertilization in Dipetalonema viteae (Nematoda: Filarioidea)	1973	general biology
4578995	McLaren DJ.	The structure and development of the spermatozoon of Dipetalonema viteae (Nematoda: Filarioidea)	1973	general biology
4474383	Neilson JT.	Fate of adult Dipetalonema viteae transferred intraperitoneally to jirds	1974	general biology
4476193	Collins RC.	Implant chemotherapy of experimental filariasis	1974	chemotherapy
4858005	Votava CL, Rabalais FC, Ashley DC.	Transmission of Dipetalonema viteae by hyperparasitism in Ornithodorus tartakovskyi	1974	general biology
4856594	Wang EJ, Saz HJ.	Comparative biochemical studies of Litomosoides carinii, Dipetalonema viteae, and Brugia pahangi adults	1974	general biology
4856593	Beaver PC, Orihel TC, Johnson MH.	Dipetalonema viteae in the experimentally infected jird, Meriones unguiculatus. II. Microfilaremia in relation to worm burden	1974	general biology
4856592	Johnson MH, Orihel TC, Beaver PC.	Dipetalonema viteae in the experimentally infected jird, Meriones unguiculatus. I. Insemination, development from egg to microfilaria, reinsemination, and longevity of mated and unmated worms	1974	general biology
4856033	Weinstein PP, Highman B.	Infection of the jird, Meriones unguiculatus, with the filarial worm, Dipetalonema viteae: central nervous system invasion and pathology	1974	general biology
4856425	Holdstock RP.	Proceedings: Mastomys natalensis as a host for Dipetalonema viteae	1974	general biology
766338	Diesfeld HJ, Kirsten C.	[Demonstration of antigenicity in adult dipetalonema vitae by the indirect immunofluorescence test using serum from filariasis patients (author's transl)]	1975	laboratory techniques
810559	Neilson JT.	Fractionation of a soluble somatic extract and solubilized cuticular extracts of Dipetalonema viteae adult worms	1975	laboratory techniques
171364	Saz HJ, Dunbar GA.	The effects of stibophen on phosphofructokinases and aldolases of adult filariids	1975	chemotherapy
1168583	Neilson JT, Forrester DJ.	Dipetalonema viteae: primary, secondary and tertiary infections in hamsters	1975	immunology
1168704	McCall JW, Jun J, Thompson PE.	Cryopreservation of infective larvae of Dipetalonema viteae	1975	laboratory techniques
1239111	Crowell WA, Votava CL.	Amyloidosis induced in hamsters by a filarid parasite (Dipetalonema viteae)	1975	general biology
1037623	Miegeville M, Vermeil C.	[Deviation of the life cycle of Dipetalonema viteae (Filarioidea)]	1976	general biology
988155	Londoño I.	Transmission of microfilariae and infective larvae of Dipetalonema viteae (Filarioidea) among vector ticks, Ornithodoros tartakowskyi (Argasidae), and loss of microfilariae in coxal fluid	1976	general biology
988655	Simpson CF, Neilson JT.	The pathology associated with single and quadruple infections of hamsters with Dipetalonema viteae	1976	general biology
986435	Londoño I.	Behavior of Dipetalonema viteae (Filarioidea) during escape from the vector tick, Ornithodoros tartakowskyi (Argasidae)	1976	general biology
986434	Londoño I.	Distribution and movement of infective-stage larvae of Dipetalonema viteae (Filarioidea) in the vector tick, Ornithodoros tartakowskyi (Argasidae)	1976	general biology
985754	Eberhard ML, Rabalais F.	Dipetalonema viteae: effects of hypo- and hyperthermic stress on microfilaremia in the Mongolian jird, Meriones unguiculatus	1976	general biology
945918	Neilson JT.	A comparison of the acquired resistance to Dipetalonema viteae stimulated in hamsters by trickle versus tertiary infections	1976	immunology
943376	Sullivan JJ, Chernin E.	Oral transmission of Brugia pahangi and Dipetalonema viteae to adult and neonatal jirds	1976	laboratory techniques
557249	Dalesandro DA, Klei TR.	Evidence for immunodepression of Syrian hamsters and Mongolian jirds by Dipetalonema viteae infections	1976	immunology
569595	Weiss N.	Dipetalonema viteae: in vitro blastogenesis of hamster spleen and lymph node cells to phytohemagglutinin and filarial antigens	1978	laboratory techniques
28654	Weiss N.	Studies on Dipetalonema viteae (Filarioidea) I. Microfilaraemia in hamsters in relation to worm burden and humoral immune response	1978	immunology
565398	Neilson JT.	Primary infections of Dipetalonema viteae in an outbred and five inbred strains of golden hamsters	1978	general biology
355136	Dutta SN, Diesfeld JH.	Indirect immunofluorescence test against Dipetalonema viteae in detection of filariasis in Dhanbad coalmines area	1978	laboratory techniques
95963	Neilson JT.	Dipetalonema viteae: isoelectric focusing and immunochemical studies on somatic extracts of adult worms and microfilariae	1978	general biology
96969	Miegeville M, Marjolet M, Vermeil C.	[Microfilarial observation of Dipetalonemia viteae using scanning electron microscopy]	1978	general biology
566294	Ellis DS, Rogers R, Bianco AE, Denham DA.	Intrauterine development of the microfilariae of Dipetalonema viteae	1978	general biology
565549	Diesfeld HJ, Kirsten C.	[Antigenic activities of eggs, egg membranes, metabolic products and hatched larvae from the uterus of dipetalonema viteae (author's transl)]	1978	general biology
24998	Neilson JT.	Alteration of amicrofilaremia in Dipetalonema viteae infected hamsters with immunosuppressive drugs	1978	immunology
564018	Haque A, Chassoux D, Ogilvie BM, Capron A.	Dipetalonema viteae infection in hamsters: enhancement and suppression of microfilaraemia	1978	immunology
564017	Haque A, Lefebvre MN, Ogilvie BM, Capron A.	Dipetalonema viteae in hamsters: effect of antiserum or immunization with parasite extracts on production of microfilariae	1978	vaccination
317301	Thompson JP, Crandall RB, Crandall CA, Neilson JT.	Clearance of microfilariae of Dipetalonema viteae in CBA/N and CBA/H mice	1979	general biology
92420	Speiser F, Weiss N.	Comparative evaluation of 7 helminth antigens in the enzyme-linked immunosorbent assay (E.L.I.S.A.)	1979	general biology
575082	Rousseaux-Prévost R, Chassoux D, Bazin H, Capron A.	Serum IgE levels in rats infected with Dipetalonema viteae L3 larvae	1979	immunology
575583	Tanner M, Weiss N.	Studies on Dipetalonema viteae (Filarioidea). 4. Passive transfer of immunity to circulating microfilariae by spleen cells	1979	immunology
575582	Thomas H.	[Simultaneous infection of Mastomys natalensis with Dipetalonema witei and Litomosoides carinii (author's transl)]	1979	Co-infection
575317	Miegeville M, Marjolet M, Vermeil C.	[Dipetalonema viteae larva studied by scanning electron microscopy]	1979	general biology
575275	Reynouard F, Barrabes A, Combescot C.	[Influence of the sex of the final host on experimental Dipetalonema vitae filariosis in golden hamsters Cricetus auratus (author's transl)]	1979	general biology
573516	Thomas H.	[Experimental infection of soft ticks with Dipetalonema witei (author's transl)]	1979	general biology
483380	Thomas H, Meister G.	[A method to detect microfilariae of Dipetalonema witei in the peripheral blood of mastomys natalensis (author's transl)]	1979	laboratory techniques
572146	Neilson JT.	Kinetics of Dipetalonema viteae infections established by surgical implantation of adult worms into hamsters	1979	general biology
571635	Sänger I, Lämmler G.	On Dipetalonema viteae infection of Mastomys natalensis	1979	general biology
375512	Weiss N, Tanner M.	Studies on Dipetalonema viteae (Filarioidea) 3. Antibody-dependent cell-mediated destruction of microfilariae in vivo	1979	immunology
571909	Middleton KR, Saz HJ.	Comparative utilization of pyruvate by Brugia pahangi, Dipetalonema viteae, and Litomosoides carinii	1979	general biology
575592	Gass RF, Tanner M, Weiss N.	Development of Dipetalonema viteae third-stage larvae (Nematoda: Filarioidea) in micropore chambers implanted into jirds, hamsters, normal and immunized mice	1979	general biology
394410	Diesfeld HJ, Kirsten C.	Antigenic activity in adult Dipetalonema viteae in the indirect immunofluorescent test against sera from filariasis patients--the immunofluorescent histological search for "pure" antigen	1979	laboratory techniques
7422005	Philipp M, Parkhouse RM, Ogilvie BM.	Changing proteins on the surface of a parasitic nematode	1980	general biology
7191359	Haque A, Joseph M, Ouaissi MA, Capron M, Capron A.	IgE antibody-mediated cytotoxicity of rat macrophages against microfilaria of Dipetalonema citeae in vitro	1980	immunology
7191155	Rudin W, Tanner M, Bauer P, Weiss N.	Studies on Dipetalonema viteae (Filarioidea). 5. Ultrastructural aspects of the antibody-dependent cell-mediated destruction of microfilariae	1980	immunology
6966226	Haque A, Worms MJ, Ogilvie BM, Capron A.	Dipetalonema viteae: microfilariae production in various mouse strains and in nude mice	1980	general biology
6446599	Weiss N, Tanner M.	Responses of lymph node cells from Dipetalonema viteae--infected hamsters to xenogeneic, mitomycin-treated leukocytes	1980	immunology
7193927	Denham DA.	Anthelmintic properties of flubendazole against Dipetalonema viteae in jirds	1980	chemotherapy
7200306	Mehlhorn H, Steinhorst U, Lindenblatt B, Grüntzig J, Thomas H.	Electron microscopic studies on microfilariae of Dipetalonema viteae and Litomosoides carinii: the occurrence of intracellular parasites after treatment with metrifonate or diethylcarbamazine	1981	chemotherapy
7048667	Hinz E, Diesfeld HJ, Gehrig H, Kirsten C.	[Serological cross-reactions between Echinococcus multilocularis and Dipetalonema viteae infected rodents (author's transl)]	1981	immunology
6118043	Weiss N, Speiser F, Hussain R.	IgE antibodies in human onchocerciasis. Application of a newly developed radioallergosorbent test (RAST)	1981	laboratory techniques
6118041	Tanner M, Weiss N.	Dipetalonema viteae (Filarioidea): evidence for a serum-dependent cytotoxicity against developing third and fourth stage larvae in vitro. Short communication	1981	immunology
6118039	Neilson JT, Crandall CA, Crandall RB.	Serum immunoglobulin and antibody levels and the passive transfer of resistance in hamsters infected with Dipetalonema viteae	1981	vaccination
6118036	Sänger I, Lämmler G, Kimmig P.	Filarial infections of Mastomys natalensis and their relevance for experimental chemotherapy	1981	chemotherapy
6118032	Tanner M.	Dipetalonema viteae (Filarioidea): development of the infective larvae in vitro	1981	laboratory techniques
7195919	Haque A, Ouaissi A, Joseph M, Capron M, Capron A.	IgE antibody in eosinophil- and macrophage-mediated in vitro killing of Dipetalonema viteae microfilariae	1981	immunology
6972326	Haque A, Ogilvie BM, Capron A.	Dipetalonema viteae: response of spleen cells in experimental mouse filariasis to mitogens and antigens	1981	immunology
7195784	Miegeville M, Bouillard C, Marjolet M, Vermeil C.	[New contribution on Dipetalonema viteae. Keeping adults alive in vitro. Scanning electron microscope study of the development of embryos and young larvae L1 and L2]	1981	laboratory techniques
7193841	Ouaissi MA, Haque A, Capron A.	Dipetalonema viteae: ultrastructural study on the in vitro interaction between rat macrophages and microfilariae in the presence of IgE antibody	1981	immunology
7196613	Tanner M, Weiss N.	Dipetalonema viteae (Filarioidea): development of the infective larvae in micropore chambers implanted into normal, infected and immunized jirds	1981	laboratory techniques
6972836	Haque A, Camus D, Ogilvie BM, Capron M, Bazin H, Capron A.	Dipetalonema viteae infective larvae reach reproductive maturity in rats immunodepressed by prior exposure to Schistosoma mansoni or its products and in congenitally athymic rats	1981	Co-infection
6168046	Weiss N, Tanner M.	Immunogenicity of the surface of filarial larvae (Dipetalonema viteae)	1981	immunology
6927299	Baschong W, Rudin W.	Comparison of surface iodination methods by electron microscopic autoradiography applied in vitro to different life-stages of Dipetalonema viteae (Filarioidea)	1982	laboratory techniques
6187503	Kouemeni LE, Haque A, Capron A.	Detection of IgE antibodies in onchocerciasis. Possibility of using allergens from Dipetalonema viteae extracts that cross-react with allergenic determinants in crude extracts of Onchocerca volvulus	1982	laboratory techniques
6889619	Haque A, Ouaissi A, Santoro F, des Moutis I, Capron A.	Complement-mediated leukocyte adherence to infective larvae of Dipetalonema viteae (Filarioidea): requirement for eosinophils or eosinophil products in effecting macrophage adherence	1982	immunology
7110358	Haque A, Capron A.	Transplacental transfer of rodent microfilariae induces antigen-specific tolerance in rats	1982	immunology
6890965	Prüsse A, Diesfeld HJ, Vollmer S.	Protein composition of various developmental stages of dipetalonema viteae (Filarioidea)	1982	general biology
6759843	Daveau C, Ambroise-Thomas P.	[Serodiagnosis of onchocerciasis by micro-ELISA using homologous somatic and metabolic antigens (excreted-secreted). Comparison with indirect immunofluorescence]	1982	laboratory techniques
6891006	Mizuno F, Nogami S, Maruhashi M, Matsumura T.	Parasitic localization and growth in mongolian gerbil (Meriones ungulicutas) infected filarial Dipetalonema viteae under different lighting conditions	1982	general biology
7051527	Campbell WC.	Efficacy of the avermectins against filarial parasites: a short review	1982	chemotherapy
7037442	Baschong W, Tanner M, Betschart B, Rudin W, Weiss N.	Dipetalonema viteae: extraction and immunogenicity of cuticular antigens from female worms	1982	immunology
7051338	Au AC, Draper CC, Denham DA, Rao CK, Ismail MM, Mak JW.	Detection of filarial antibodies in Malayan and Bancroftian filariasis by the indirect fluorescent antibody test, using different filarial antigens	1982	laboratory techniques
7048672	Prüsse A, Vollmer S, Diesfeld HJ.	Immunocytochemical studies on Dipetalonema viteae (Filarioidea)	1982	immunology
7199027	Weiss N, Hussain R, Ottesen EA.	IgE antibodies are more species-specific than IgG antibodies in human onchocerciasis and lymphatic filariasis	1982	immunology
6982873	Chassoux D, Bazin H.	Peripheral localisation of an IgE immune response at axillary lymph nodes draining the site of a local parasitic infection	1982	immunology
6891995	Bain O, Baker M, Chabaud AG.	[New data on the Dipetalonema lineage (Filarioidea, Nematoda)]	1982	general biology
6321589	Masood K, Srivastava VM, Singh DP, Chatterjee RK, Sen AB.	Uptake of adenosine 3',5'-cyclic monophosphate and isoproterenol by filarial parasites	1983	general biology
6685362	Prüsse A, Vollmer S, Diesfeld HJ.	Immunocytochemical studies on several developmental stages of Dipetalonema viteae (Filarioidea)	1983	immunology
6645261	Grüntzig J, Mehlhorn H, Lindenblatt B, Steinhorst U, Thomas H.	[Filariasis of the eye: problems with animal models]	1983	laboratory techniques
6415875	Srivastava AK, Singh DP, Chatterjee RK, Ghatak S.	Lysosomal enzyme in Mastomys natalensis during Dipetalonema viteae infection	1983	general biology
6682998	Franke ED, Weinstein PP.	Dipetalonema viteae (Nematoda: Filarioidea): culture of third-stage larvae to young adults in vitro	1983	laboratory techniques
6683940	Lowrie RC Jr.	Cryopreservation of third-stage larvae of Brugia malayi and Dipetalonema viteae	1983	laboratory techniques
6349059	Lucius R, Rauterberg EW, Diesfeld HJ.	Identification of immunogenic proteins of Dipetalonema viteae (Filarioidea) by the "Western Blotting" technique	1983	immunology
6348150	Prüsse A, Vollmer S, Diesfeld HJ.	Immunocytochemical and ultrastructural studies on Dipetalonema viteae (Filarioidea)	1983	immunology
6600714	Ouaissi A, des Moutis J, Cornette J, Pierce R, Capron A.	Detection of IgE antibodies in onchocerciasis using a semi-purified fraction from Dipetalonema viteae total antigen	1983	laboratory techniques
6685415	Tandon A, Zahner H, Sänger I, Müller HA, Reiner G.	Time courses of antibody levels in Mastomys natalensis after infections with Litomosoides carinii, Dipetalonema viteae, Brugia malayi or B. pahangi, Determined by ELISA	1983	immunology
6681744	Van Marck EA, Haque A, Gigase PL.	Liver cirrhosis in hamsters infected with Dipetalonema viteae	1983	general biology
6542585	Franke ED, Weinstein PP.	In vitro cultivation of Dipetalonema viteae third-stage larvae: evaluation of culture media, serum, and other supplements	1984	laboratory techniques
6542118	Rastogi R, Sharma S, Anand N, Dutta A, Fatma N, Chatterjee RK, Sen AB.	Studies of potential filaricides: Part 14--Activity of 1-iso-butoxycarbonyl-4-methylpiperazine against experimental filariasis	1984	chemotherapy
6542115	Srivastava VM, Singh DP, Chatterjee RK, Sen AB.	Uptake of diethylcarbamazine by microfilariae and adults of Litomosoides carinii and Dipetalonema viteae	1984	chemotherapy
6541823	Saxena JK, Srivastava AK, Kalpana Murti P, Chatterjee RK, Ghatak S, Walter RD.	Protein kinases in different life stages of Brugia malayi and other filarial worms	1984	general biology
6438292	Franke ED, Weinstein PP.	In vitro cultivation of Dipetalonema viteae third-stage larvae: effect of the gas phase	1984	laboratory techniques
6540281	Reddy AB, Chandrashekar R, Rao UR, Subrahmanyam D.	Microfilarial periodicity in Mastomys natalensis	1984	general biology
6538892	Chandrashekar R, Rao UR, Rajasekariah GR, Subrahmanyam D.	Separation of viable microfilariae free of blood cells on Percoll gradients	1984	laboratory techniques
6538183	Aime N, Haque A, Bonnel B, Torpier G, Capron A.	Neutrophil-mediated killing of Dipetalonema viteae microfilariae: simultaneous presence of IgE, IgG antibodies and complement is required	1984	immunology
6143483	Zahner H, Reiner G.	Different suitability of 3 filarial antigens (Litomosoides carinii, Dipetalonema viteae, Dirofilaria immitis) to act as allergens in the Passive Cutaneous Anaphylaxis Test and to serve as antigens in an ELISA in the course of experimental filarial infections (L. carinii, D. viteae, Brugia malayi, B. pahangi) of Mastomys natalensis	1984	laboratory techniques
6542261	Bout D, Haque A, Capron A.	Filaricidal effects of cyclosporin-A against Dipetalonema viteae in Mastomys natalensis	1984	chemotherapy
6540541	Reynouard F, Barrabes A, Lacroix R, Combescot C.	[Effect of 17 beta-estradiol, progesterone and testosterone on Dipetalonema vitae parasitosis in the castrated female golden hamster Cricetus auratus]	1984	immunology
4093807	Abraham D.	Transplanted Dipetalonema viteae in the jird: effect of worm burden on parturition rates and microfilaremia	1985	general biology
3937854	Townson S, Nelson GS, Bianco AE.	Immunity to Onchocerca lienalis microfilariae in mice. II. Effects of sensitization with a range of heterologous species	1985	vaccination
3004410	Sani BP, Vaid A, Comley JC, Montgomery JA.	Novel retinoid-binding proteins from filarial parasites	1985	general biology
3906129	Dubey R, Abuzar S, Sharma S, Chatterjee RK, Katiyar JC.	Synthesis and anthelmintic activity of 5(6)-(benzimidazol-2-ylcarbamoyl) and (4-substituted piperazin-1-yl)benzimidazoles	1985	chemotherapy
4081548	Mukherjee M, Reddy AB.	Soleus muscle adenosine-5'-triphosphate (ATP) levels in Mastomys natalensis with Dipetalonema viteae infections: effect of diethylcarbamazine	1985	chemotherapy
4067243	Stürchler D, Hanck A, Weiser H, Manz U, Weiss N.	Retinol deficiency and Dipetalonema viteae infection in the hamster	1985	general biology
2933630	Haque A, Cuna W, Bonnel B, Capron A, Joseph M.	Platelet mediated killing of larvae from different filarial species in the presence of Dipetalonema viteae stimulated IgE antibodies	1985	immunology
3929210	Storey N, Wakelin D, Behnke JM.	The genetic control of host responses to Dipetalonema viteae (Filarioidea) infections in mice	1985	general biology
2580907	Pestel J, Dissous C, Dessaint JP, Louis J, Engers H, Capron A.	Specific Schistosoma mansoni rat T cell clones. I. Generation and functional analysis in vitro and in vivo	1985	immunology
4039707	Srivastava AK, Chatterjee RK, Ghatak S.	Hepatic microsomal alterations during Dipetalonema viteae infection in Mastomys natalensis	1985	general biology
4040654	Chu MH, Neilson JT.	Humoral immune responses to soluble somatic extracts of Dipetalonema viteae adult worms infected hamsters	1985	immunology
4039839	Singh DP, Rathore S, Misra S, Chatterjee RK, Ghatak S, Sen AB.	Studies on the causation of adverse reactions in microfilaraemic host following diethylcarbamazine therapy (Dipetalonema viteae in Mastomys natalensis)	1985	chemotherapy
4039407	Mendis AH, Townson S.	Evidence for the occurrence of respiratory electron transport in adult Brugia pahangi and Dipetalonema viteae	1985	general biology
3885606	Betschart B, Rudin W, Weiss N.	The isolation and immunogenicity of the cuticle of Dipetalonema viteae (Filarioidea)	1985	immunology
3804381	Almond NM, Parkhouse RM.	The Ig class distribution of anti-phosphoryl choline responses in mice infected with parasitic nematodes	1986	immunology
3563317	Court JP, Martin-Short M, Lees GM.	A comparison of the response of Dipetalonema viteae and Brugia pahangi adult worms to antifilarial agents in vitro	1986	chemotherapy
3743715	Lucius R, Ruppel A, Diesfeld HJ.	Dipetalonema viteae: resistance in Meriones unguiculatus with multiple infections of stage-3 larvae	1986	vaccination
3778551	Nickel P, Haack HJ, Widjaja H, Ardanuy U, Gurgel C, Düwel D, Loewe H, Raether W.	[Potential filaricides. Suramin analogs]	1986	chemotherapy
3543360	Abuzar S, Sharma S, Fatma N, Gupta S, Murthy PK, Katiyar JC, Chatterjee RK, Sen AB.	Studies in potential filaricides. 18. Synthesis of 2,2'-disubstituted 5,5'-dibenzimidazolyl ketones and related compounds as potential anthelmintics	1986	chemotherapy
3736595	Powell JW, Stables JN, Watt RA.	An NMR study on the effect of glucose availability on carbohydrate metabolism in Dipetalonema viteae and Brugia pahangi	1986	general biology
3710584	Abraham D, Weiner DJ, Farrell JP.	Cellular and humoral immune responses of jirds resistant to Dipetalonema viteae infection	1986	immunology
2426929	Kiefer E, Rudin W, Betschart B, Weiss N, Hecker H.	Demonstration of anti-cuticular antibodies by immuno-electron microscopy in sera of mice immunized with cuticular extracts and isolated cuticles of adult Dipetalonema viteae (Filarioidea)	1986	vaccination
3960053	Powell JW, Stables JN, Watt RA.	An investigation of the glucose metabolism of Brugia pahangi and Dipetalonema viteae by nuclear magnetic resonance spectroscopy	1986	general biology
2417881	Gualzata M, Weiss N, Heusser CH.	Dipetalonema viteae: phosphorylcholine and non-phosphorylcholine antigenic determinants in infective larvae and adult worms	1986	immunology
3943876	Abraham D, Weiner DJ, Farrell JP.	Protective immune responses of the jird to larval Dipetalonema viteae	1986	immunology
3799016	Mehlhorn H, Spindler KD, Spindler-Barth M, Walldorf V, Andrews P, Thomas H.	The effect of precocene II and 20-OH-ecdysone on Litomosoides carinii and Dipetalonema viteae in vivo	1986	chemotherapy
3799015	Spindler KD, Spindler-Barth M, Mehlhorn H.	Effects of the juvenile hormone antagonist precocene II and the moulting hormone 20-OH-ecdysone on Litomosoides carinii and Dipetalonema viteae in vitro	1986	chemotherapy
2447552	Almond NM, Worms MJ, Harnett W, Parkhouse RM.	Variation in class-specific humoral immune responses of different mouse strains to microfilariae of Dipetalonema viteae	1987	immunology
3325408	Rao UR, Chandrashekar R, Subrahmanyam D.	Complement activation by eggs and microfilariae of filarial parasites	1987	immunology
3430801	Nogami S, Hayashi Y, Nakamura M, Maeda R, Tanaka H.	Effect of milbemycin D on Dipetalonema viteae in the hamster and in vitro	1987	chemotherapy
3629134	Rao UR, Chandrashekar R, Subrahmanyam D.	Effect of ivermectin on serum dependent cellular interactions to Dipetalonema viteae microfilariae	1987	chemotherapy
3629133	Zahner H, Sänger I, Lämmler G, Müller HA.	Effect of ivermectin in Dipetalonema viteae and Litomosoides carinii infections of Mastomys natalensis	1987	chemotherapy
3627166	Christie DA, Powell JW, Stables JN, Watt RA.	A nuclear magnetic resonance study of the role of phosphoenol pyruvate carboxykinase (PEPCK) in the glucose metabolism of Dipetalonema viteae	1987	general biology
2884838	Storey N, Behnke JM, Wakelin D.	Immunity to Dipetalonema viteae (Filarioidea) infections in resistant and susceptible mice	1987	immunology
2884834	Singh DP, Misra S, Chatterjee RK, Sen AB.	Stage-specific homocytotropic antibody response of Mastomys natalensis to Dipetalonema viteae infection	1987	immunology
3807948	Betschart B, Jenkins JM.	Distribution of iodinated proteins in Dipetalonema viteae after surface labelling	1987	general biology
3588585	Zahner H, Soulsby EJ, Weidner E, Sänger I, Lämmler G.	Reaginic and homocytotropic IgG antibody response of Mastomys natalensis in experimental infections of filarial parasites (Litomosoides carinii, Dipetalonema viteae, Brugia malayi, B. pahangi)	1987	immunology
3550602	Lucius R, Kapaun A, Diesfeld HJ.	Dipetalonema viteae infection in three species of rodents: species specific patterns of the antibody response	1987	immunology
3438295	Mössinger J, Barthold E.	Fecundity and localization of Dipetalonema viteae (Nematoda, Filarioidea) in the jird Meriones unguiculatus	1987	general biology
3227249	Satti MZ, VandeWaa EA, Bennett JL, Williams JF, Conder GA, McCall JW.	Comparative effects of anthelmintics on motility in vitro of Onchocerca gutturosa, Brugia pahangi and Acanthocheilonema viteae	1988	chemotherapy
3227234	Storey N, Kee JC, Behnke JM, Wakelin D.	Prenatal sensitisation in experimental filariasis: observations on Acanthocheilonema viteae infections in mice	1988	immunology
3227232	Zahner H, Striebel HP, Schütze HR, Sänger I, Müller HA, Schultheiss K.	Antifilarial activities of benzazole derivatives. 2. Microfilaricidal effects against Litomosoides carinii, Acanthocheilonema. vitae, Brugia malayi and B. pahangi in Mastomys natalensis	1988	chemotherapy
3147506	Comley JC, Rees MJ, O'Dowd AB.	The application of biochemical criteria to the assessment of macrofilarial viability	1988	chemotherapy
3067321	Bayer M, Wenk P.	Homologous and crossreacting immune response of the jird and cotton rat against microfilariae of Dipetalonema viteae and Litomosoides carinii (Nematoda: Filarioidea)	1988	immunology
2852396	Pax RA, Williams JF, Guderian RH.	In vitro motility of isolated adults and segments of Onchocerca volvulus, Brugia pahangi and Acanthocheilonema viteae	1988	general biology
3256567	Singh DP, Chatterjee RK, Sen AB.	Studies on susceptibility of Ornithodoros moubata as vector of Dipetalonema viteae (Filariodea)	1988	general biology
3194665	Comley JC, Rees MJ, O'Dowd AB.	Leakage of incorporated radiolabelled adenine--a marker for drug-induced damage of macrofilariae in vitro	1988	laboratory techniques
3057423	Gualzata MD, Rudin W, Weiss N, Heusser CH.	The cross-reactive immune response between infective larvae and adult worms of Acanthocheilonema (Dipetalonema) viteae is dominated by phosphorylcholine	1988	immunology
3416907	Haque A, Cuna W, Pestel J, Capron A, Bonnel B.	Tolerance in rats by transplacental transfer of Dipetalonema viteae microfilariae: recognition of putative tolerogen(s) by antibodies that inhibit antigen-specific lymphocyte proliferation	1988	immunology
3384450	Parab PB, Rajasekariah GR, Chandrashekar R, Alkan SS, Braun DG, Subrahmanyam D.	Characterization of a monoclonal antibody against infective larvae of Brugia malayi	1988	immunology
2897655	Cameron ML, Levy P, Nutman T, Vanamala CR, Narayanan PR, Rajan TV.	Use of restriction fragment length polymorphisms (RFLPs) to distinguish between nematodes of pathogenic significance	1988	general biology
3387824	Chatterjee RK, Singh DP, Misra S.	Dipetalonema viteae in Mastomys natalensis: effect of pregnancy and lactation on establishment and course of infection	1988	general biology
3387823	Stables JN, Lees GM, Rankin R.	The potential of mice as animal models for antifilarial screening	1988	chemotherapy
3387822	Zahner H, Striebel HP, Schütze HR, Sänger I, Müller HA, Schultheiss K.	Antifilarial activities of benzazole derivatives. 1. Macrofilaricidal effects against Litomosoides carinii, Dipetalonema viteae, Brugia malayi, and B. pahangi in Mastomys natalensis	1988	chemotherapy
3372973	Court JP, Stables JN, Lees GM, Martin-Short MR, Rankin R.	Dipetalonema viteae and Brugia pahangi transplant infections in gerbils for use in antifilarial screening	1988	chemotherapy
3344002	Court JP, Murgatroyd RC, Livingstone D, Rahr E.	Physicochemical characteristics of non-electrolytes and their uptake by Brugia pahangi and Dipetalonema viteae	1988	general biology
3403011	Singh DP, Misra S, Chatterjee RK.	Response of Dipetalonema viteae in Mastomys natalensis to some known antifilarials	1988	chemotherapy
3143649	Singh DP, Misra S, Chatterjee RK.	Stage-specific antibody response of Mastomys natalensis during the course of Dipetalonema viteae infection	1988	immunology
2905965	Rohrer WH, Esch H, Saz HJ.	Neuromuscular electrophysiology of the filarial helminth Dipetalonema viteae	1988	general biology
2640260	Maki J, Weinstein PP.	Survival of microfilariae released in vitro by the filarial worm, Dipetalonema viteae	1989	general biology
2633968	Batra S, Singh SP, Srivastava VM, Chatterjee RK.	Xanthine oxidase, superoxide dismutase, catalase and lipid peroxidation in Mastomys natalensis: effect of Dipetalonema viteae infection	1989	general biology
2614606	Maki J, Weinstein PP.	Dipetalonema vitae: survival of adult females and microfilarial release in both a chemically defined and serum-supplemented medium	1989	laboratory techniques
2592139	Storey N, Behnke JM, Wakelin D.	Acanthocheilonema viteae (Dipetalonema viteae) in mice: attempts to correct the low responder phenotype of the BALB/c host	1989	laboratory techniques
2594414	Harnett W, Worms MJ, Kapil A, Grainger M, Parkhouse RM.	Origin, kinetics of circulation and fate in vivo of the major excretory-secretory product of Acanthocheilonema viteae	1989	Excretory-secretory products
2575867	Fatma N, Sharma S, Chatterjee RK.	2,2'-Dicarbomethoxyamino-5,5'-dibenzimidazolyl ketone--a new antifilarial agent	1989	chemotherapy
2617041	Zahner H, Sani BP, Shealy YF, Nitschmann A.	Antifilarial activities of synthetic and natural retinoids in vitro	1989	chemotherapy
2617039	Comley JC, Townson S, Rees MJ, Dobinson A.	The further application of MTT-formazan colorimetry to studies on filarial worm viability	1989	chemotherapy
2781895	Sangvaranond A, Zahner H.	19s and 7s antibody response of Mastomys natalensis in experimental filarial (Litomosoides carinii, Acanthocheilonema viteae, Brugia malayi, B. pahangi) infections	1989	immunology
2723923	VandeWaa EA, Bennett JL, Williams JF, Satti MZ, Geary TG.	Anti-filarial effects of nine quinoline-containing drugs on adult filariae in vitro	1989	chemotherapy
2503805	Comley JC, Rees MJ.	Radiorespirometric detection of macrofilaricidal activity in vitro	1989	chemotherapy
2707965	Comley JC, Rees MJ, Turner CH, Jenkins DC.	Colorimetric quantitation of filarial viability	1989	laboratory techniques
2917628	VandeWaa EA, Williams JF, Geary TG.	pH-dependent uptake and macrofilaricidal effects of chloroquine on adult filarial parasites in vitro	1989	chemotherapy
2726721	Zahner H, Sänger I, Chatterjee RK, Seibold G.	Altered immune response (humoral and delayed-type hypersensitivity reactions) to sheep red blood cells in the course of experimental filarial infections (Litomosoides carinii, Brugia malayi, Acanthocheilonema viteae) of Mastomys natalensis	1989	immunology
2566259	Kiefer E, Rudin W, Hecker H.	Cytochemical demonstration of lectin binding-sites in the cuticle and tissues of Acanthocheilonema viteae (Filarioidea)	1989	immunology
2096223	Singh DP, Misra S, Chatterjee RK.	A new technique of in vitro assay of antifilarials using different life-forms of Acanthocheilonema viteae	1990	laboratory techniques
2092300	Hayes DJ, Carter NS.	An investigation of fructose utilization in Acanthocheilonema viteae	1990	general biology
2092299	Harnett W, Worms MJ, Grainger M, Pyke SD, Parkhouse RM.	Association between circulating antigen and parasite load in a model filarial system, Acanthocheilonema viteae in jirds	1990	immunology
2090942	Apfel H, Meyer TF.	Active release of surface proteins: a mechanism associated with the immune escape of Acanthocheilonema viteae microfilariae	1990	immunology
2075385	Zahner H, Striebel HP, Sänger I, Schütze HR.	Antifilarial activities of benzazole derivatives. 3. Effects of benzothiazoles on third stage larvae and preadult worms of Acanthocheilonema viteae, Brugia malayi and B. pahangi in Mastomys natalensis	1990	chemotherapy
2074139	Rao UR, Lowrie RC Jr, Vickery AC, Kwa BH, Nayar JK.	A direct fluorescence technique for the rapid detection of sheathed microfilariae in blood smears	1990	laboratory techniques
1964825	Christ D, Goebel M, Saz HJ.	Actions of acetylcholine and GABA on spontaneous contractions of the filariid, Dipetalonema viteae	1990	general biology
2244937	Batra S, Chatterjee RK, Srivastava VM.	Antioxidant enzymes in Acanthocheilonema viteae and effect of antifilarial agents	1990	chemotherapy
2263420	Hayes DJ, Selwood DL.	Glucose transport in Acanthocheilonema viteae	1990	general biology
1973658	Singh SN, Srivastava AK, Gupta SC, Chatterjee RK, Saxena KC.	Gamma-glutamyl-transpeptidase in lymphatic tissues of Mastomys natalensis during an infection with Acanthocheilonema viteae	1990	general biology
1978533	Betschart B, Marti S, Glaser M.	Antibodies against the cuticlin of Ascaris suum cross-react with epicuticular structures of filarial parasites	1990	immunology
1978532	Proudfoot L, Kusel JR, Smith HV, Harnett W, Worms MJ, Kennedy MW.	The surface lipid of parasitic nematodes: organization, and modifications during transition to the mammalian host environment	1990	general biology
2401531	Sumati, Saxena RP, Tandon A, Saxena KC, Singh DP, Misra S, Chatterjee RK.	Immunoprophylaxis against filarial parasite, Dipetalonema viteae in multimammate rat Mastomys natalensis: immunisation with adult worm antigens	1990	vaccination
2352059	Wisnewski N, Saz HJ, Mössinger J, deBruyn BS, Weinstein PP.	Biochemical analyses of secretory and excretory products of adult Dipetalonema viteae in culture	1990	Excretory-secretory products
2332282	Comley JC, Turner CH.	Potential of a soluble tetrazolium/formazan assay for the evaluation of filarial viability	1990	chemotherapy
2318510	Chandrashekar R, Rao UR, Subrahmanyam D.	Immune response to Acanthocheilonema viteae infection in multimammate rats (Mastomys natalensis)	1990	immunology
2381895	Rao UR, Chandrashekar R, Subrahmanyam D.	Effect of ivermectin on filariae of Mastomys natalensis	1990	chemotherapy
2259774	Pérez O, Hormilla Manso G, Gnimi G, Lastre M.	[Indirect immunofluorescence in filariasis. I. Standardization of the technique. Cuba, 1983]	1990	laboratory techniques
1687106	Rao UR, Mehta K, Subrahmanyam D, Vickery AC.	Brugia malayi and Acanthocheilonema viteae: antifilarial activity of transglutaminase inhibitors in vitro	1991	chemotherapy
1919923	Maki J, Weinstein PP.	Transplantation into jirds as a method of assessing the viability and reproductive integrity of adult Acanthocheilonema viteae from culture	1991	laboratory techniques
1814837	Singh DP, Chatterjee RK, Srivastava VM.	Impact of surface modifications of Acanthocheilonema viteae microfilariae on cell adhesion	1991	general biology
1940252	Gatrill AJ, Kee J, Behnke JM, Wakelin D.	Acanthocheilonema viteae (Dipetalonema viteae) in mice: differences in the relative binding of microfilarial surface-specific antibody may explain the contrasting response phenotypes of BALB/c and C57BL/10	1991	immunology
1889473	Lucius R, Textor G, Kern A, Kirsten C.	Acanthocheilonema viteae: vaccination of jirds with irradiation-attenuated stage-3 larvae and with exported larval antigens	1991	vaccination
1865266	Eisenbeiss WF, Apfel H, Meyer TF.	Recovery, distribution, and development of Acanthocheilonema viteae third- and early fourth-stage larvae in adult jirds	1991	general biology
1772466	Zahner H, Johri GN, Köhler P, Striebel HP, Franz M.	In vitro effects of 2-tert-butyl-benzothiazole derivatives on microfilariae of Litomosoides carinii, Brugia malayi and Acanthocheilonema viteae	1991	chemotherapy
1896779	Miller KM, Lustigman S, Brotman B, Andrus L, Weiss N, Hotze C, Prince AM.	Onchocerca volvulus: characterization of monoclonal antibodies reactive with surface components of third-stage larvae	1991	immunology
2016717	Klayman DL, Lin AJ, McCall JW, Wang SY, Townson S, Grögl M, Kinnamon KE.	2-acetylpyridine thiosemicarbazones. 13. Derivatives with antifilarial activity	1991	chemotherapy
2040555	Sugaya H, Tani S, Ishigooka S, Yoshimura K, Tsuchiya K.	Apodemus sylvaticus, a new host for Acanthocheilonema viteae (Nematoda: filarioidea)	1991	general biology
1993461	Sharma V, Tekwani BL, Saxena JK, Gupta S, Katiyar JC, Chatterjee RK, Ghatak S, Shukla OP.	Polyamine metabolism in some helminth parasites	1991	general biology
1487376	Sugaya H, Yoshimura K, Tsuchiya K.	Millardia meltada, a new host for Acanthocheilonema viteae and a simple technique for separation of microfilariae from peripheral blood	1992	laboratory techniques
1510719	Batra S, Singh SP, Fatma N, Sharma S, Chatterjee RK, Srivastava VM.	Effect of 2,2'-dicarbomethoxylamino-5,5'-dibenzimidazolyl ketone on antioxidant defenses of Acanthocheilonema viteae and its laboratory host Mastomys natalensis	1992	chemotherapy
1639160	Oikawa Y, Ikeda T, Horii Y, Fujita K, Tsukidate S.	Brugia pahangi: production of a monoclonal antibody reactive with the surface of infective larvae	1992	immunology
1620156	Mendis AH, Armson A, Grubb WB.	Difference spectroscopic characterisation of the cytochrome complement in Acanthocheilonema viteae	1992	immunology
1625708	Apfel H, Eisenbeiss WF, Meyer TF.	Changes in the surface composition after transmission of Acanthocheilonema viteae third stage larvae into the jird	1992	general biology
1738146	Ram S, Wise DS, Wotring LL, McCall JW, Townsend LB.	Synthesis and biological activity of certain alkyl 5-(alkoxycarbonyl)-1H-benzimidazole-2-carbamates and related derivatives: a new class of potential antineoplastic and antifilarial agents	1992	chemotherapy
1589431	Barthold E, Wenk P.	Dose-dependent recovery of adult Acanthocheilonema viteae (Nematoda: Filarioidea) after single and trickle inoculations in jirds	1992	vaccination
1438134	Christ D, Stillson T.	Effects of calcium channel blockers on the contractility of the filariid Acanthocheilonema viteae	1992	chemotherapy
8253165	Harnett W, Houston KM, Amess R, Worms MJ.	Acanthocheilonema viteae: phosphorylcholine is attached to the major excretory-secretory product via an N-linked glycan	1993	Excretory-secretory products
8132970	Wani JH, Srivastava VM.	Effect of antibiotics on protein synthesis in filarial parasites	1993	chemotherapy
8254614	Kumar Y, Green R, Borysko KZ, Wise DS, Wotring LL, Townsend LB.	Synthesis of 2,4-disubstituted thiazoles and selenazoles as potential antitumor and antifilarial agents: 1. Methyl 4-(isothiocyanatomethyl)thiazole-2-carbamates, -selenazole-2- carbamates, and related derivatives	1993	chemotherapy
8409441	Harnett W, Harnett MM.	Inhibition of murine B cell proliferation and down-regulation of protein kinase C levels by a phosphorylcholine-containing filarial excretory-secretory product	1993	Excretory-secretory products
8278224	Selkirk ME, Gregory WF, Jenkins RE, Maizels RM.	Localization, turnover and conservation of gp15/400 in different stages of Brugia malayi	1993	general biology
8355993	Proudfoot L, Kusel JR, Smith HV, Harnett W, Worms MJ, Kennedy MW.	Rapid changes in the surface of parasitic nematodes during transition from pre- to post-parasitic forms	1993	general biology
8459326	Vande Waa EA, Foster LA, DeRuiter J, Guderian RH, Williams JF, Geary TG.	Glutamine-supported motility of adult filarial parasites in vitro and the effect of glutamine antimetabolites	1993	laboratory techniques
8314178	Misra S, Singh DP, Fatma N, Chatterjee RK.	Immunoreactive proteins of Acanthocheilonema viteae (Nematoda: Filarioidea) adults: solubilization in various detergents	1993	laboratory techniques
8094587	Zahner H, Schares G.	Experimental chemotherapy of filariasis: comparative evaluation of the efficacy of filaricidal compounds in Mastomys coucha infected with Litomosoides carinii, Acanthocheilonema viteae, Brugia malayi and B. pahangi	1993	chemotherapy
7810813	Kinnamon KE, Klayman DL, Poon BT, McCall JW, Dzimianski MT, Rowan SJ.	Filariasis testing in a jird model: new drug leads from some old standbys	1994	chemotherapy
9140491	Bain O, Wanji S, Vuong PN, Maréchal P, Le Goff L, Petit G.	Larval biology of six filariae of the sub-family Onchocercinae in a vertebrate host	1994	general biology
8084666	Wenk P, Kellermann E, Hafner C.	Turnover of microfilariae in small mammals 2. Disintegration of microfilariae (Acanthocheilonema viteae) (Filarioidea: Nematoda) after intravenous injection into the jird, Meriones unguiculatus	1994	general biology
7945675	Agarwal A, Agarwal SK, Singh SN, Fatma N, Chatterjee RK.	Structure-antifilarial activity relationship of 5/6/7/8-mono- or disubstituted 1H/1-phenyl-9H-pyrido[3,4-b]indoles--a new class of potential filaricides	1994	chemotherapy
9140484	Harnett W, Frame MJ, Nor ZM, MacDonald M, Houston KM.	Some preliminary data on the nature/structure of the PC-glycan of the major excretory-secretory product of Acanthocheilonema viteae (ES-62)	1994	Excretory-secretory products
9140481	Xie H, Bain O, Williams SA.	Molecular phylogenetic studies on filarial parasites based on 5S ribosomal spacer sequences	1994	general biology
7939168	Schares G, Hofmann B, Zahner H.	Antifilarial activity of macrocyclic lactones: comparative studies with ivermectin, doramectin, milbemycin A4 oxime, and moxidectin in Litomosoides carinii, Acanthocheilonema viteae, Brugia malayi, and B. pahangi infection of Mastomys coucha	1994	chemotherapy
8075300	Naim SS, Srivastava V, Sharma S, Singh SN, Fatima N, Chatterjee RK.	Activity of alpha-anilinobenzyl cyanides and 2-methoxycarbonylamino-1-phenylimidazoles, a new class of antifilarial agents	1994	chemotherapy
8283048	Eisenbeiss WF, Apfel H, Meyer TF.	Protective immunity linked with a distinct developmental stage of a filarial parasite	1994	immunology
7886042	Seeber F, Höfle W, Kern A, Lucius R.	Onchocerca volvulus and Acanthocheilonema viteae: cloning of cDNAs for muscle-cell intermediate filaments	1994	laboratory techniques
7808993	Christ D, Oh J, Saz HJ.	Contractions of the filariid Acanthocheilonema viteae induced by potassium chloride	1994	general biology
8544077	Minardi AJ Jr, Christ D, Saz HJ.	Effects of calmodulin and protein kinase C antagonists on muscle in the filariid, Acanthocheilonema viteae	1995	general biology
8543001	Oberländer U, Adam R, Berg K, Seeber F, Lucius R.	Molecular cloning and characterization of the filarial LIM domain proteins AvL3-1 and OvL3-1	1995	general biology
7591079	Taylor MJ, Abdel-Wahab N, Wu Y, Jenkins RE, Bianco AE.	Onchocerca volvulus larval antigen, OvB20, induces partial protection in a rodent model of onchocerciasis	1995	vaccination
7584620	Tekwani BL, Mishra M, Chatterjee RK.	Polyamine uptake by a rodent filariid, Acanthocheilonema viteae (Nematoda: Filarioidea)	1995	general biology
7729490	Taylor MJ, van Es RP, Shay K, Townson S, Bianco AE.	Acanthocheilonema viteae: reduction in the expression of protective immunity against infective larvae in the jird as assessed by micropore chamber vs systemic challenge infections	1995	immunology
7780447	Lucius R, Textor G.	Acanthocheilonema viteae: rational design of the life cycle to increase production of parasite material using less experimental animals	1995	laboratory techniques
7770083	Tree TI, Gillespie AJ, Shepley KJ, Blaxter ML, Tuan RS, Bradley JE.	Characterisation of an immunodominant glycoprotein antigen of Onchocerca volvulus with homologues in other filarial nematodes and Caenorhabditis elegans	1995	immunology
8973553	Grant KR, Harnett MM, Milligan G, Harnett W.	Characterization of heterotrimeric G-proteins in adult Acanthocheilonema viteae	1996	general biology
8982787	MacDonald M, Copeman DB, Harnett W.	Do excretory-secretory products of Onchocerca gibsoni contain phosphorylcholine attached to O-type glycans?	1996	Excretory-secretory products
9229374	Taylor MJ, Jenkins RE, Bianco AE.	Protective immunity induced by vaccination with Onchocerca volvulus tropomyosin in rodents	1996	vaccination
8644904	Garate T, Conraths FJ, Harnett W, Buttner DW, Parkhouse RM.	Identification of Onchocerca volvulus collagen as an antigen mainly recognized by antibodies in chronic hyper-reactive onchodermatitis (sowda)	1996	immunology
8604105	Houston KM, Harnett W.	Prevention of attachment of phosphorylcholine to a major excretory-secretory product of Acanthocheilonema viteae using tunicamycin	1996	Excretory-secretory products
8576136	Adam R, Kaltmann B, Rudin W, Friedrich T, Marti T, Lucius R.	Identification of chitinase as the immunodominant filarial antigen recognized by sera of vaccinated rodents	1996	vaccination
8992319	Wu Y, Adam R, Williams SA, Bianco AE.	Chitinase genes expressed by infective larvae of the filarial nematodes, Acanthocheilonema viteae and Onchocerca volvulus	1996	Excretory-secretory products
8574250	Aniwatangkoora Y, Textor-Schneider G, Hinz E, Petney TN.	Acanthocheilonema viteae: transplacental transmission of microfilariae from mother to offspring	1996	general biology
9550411	Deehan MR, Harnett MM, Harnett W.	A filarial nematode secreted product differentially modulates expression and activation of protein kinase C isoforms in B lymphocytes	1997	Excretory-secretory products
9341767	Hartmann S, Kyewski B, Sonnenburg B, Lucius R.	A filarial cysteine protease inhibitor down-regulates T cell proliferation and enhances interleukin-10 production	1997	Excretory-secretory products
9292312	Lattemann CT, Apfel H.	PCR-based amplification of total cDNA with high fidelity and high yield from minute amounts of parasite RNA	1997	laboratory techniques
9225773	Grant KR, Harnett MM, Harnett W.	Acanthocheilonema viteae: stage-specific expression of G-protein alpha-subunits	1997	general biology
9236820	Singh SN, Bhatnagar S, Fatma N, Chauhan PM, Chatterjee RK.	Antifilarial activity of a synthetic marine alkaloid, aplysinopsin (CDRI Compound 92/138)	1997	chemotherapy
9105319	Harnett W, MacDonald M, Preece G, Patterson M, Parkhouse RM.	Production of monoclonal antibodies against excretory-secretory products of adult male Onchocerca gibsoni	1997	Excretory-secretory products
9139257	Nor ZM, Houston KM, Devaney E, Harnett W.	Variation in the nature of attachment of phosphorylcholine to excretory-secretory products of adult Brugia pahangi	1997	Excretory-secretory products
9108548	Haslam SM, Khoo KH, Houston KM, Harnett W, Morris HR, Dell A.	Characterisation of the phosphorylcholine-containing N-linked oligosaccharides in the excretory-secretory 62 kDa glycoprotein of Acanthocheilonema viteae	1997	Excretory-secretory products
8999824	Houston KM, Cushley W, Harnett W.	Studies on the site and mechanism of attachment of phosphorylcholine to a filarial nematode secreted glycoprotein	1997	Excretory-secretory products
9408140	Shukla-Dave A, Fatma N, Roy R, Srivastava S, Chatterjee RK, Govindaraju V, Viswanathan AK, Raghunathan P.	1H magnetic resonance imaging and 31P magnetic resonance spectroscopy in experimental filariasis	1997	laboratory techniques
9279136	Mukherjee M, Misra S, Chatterjee RK.	Optimization of test conditions for development of MTT as in vitro screen	1997	laboratory techniques
9134565	Hartmann S, Adam R, Marti T, Kirsten C, Seidinger S, Lucius R.	A 41-kDa antigen of the rodent filaria Acanthocheilonema viteae with homologies to tropomyosin induces host-protective immune responses	1997	vaccination
9112301	Lavebratt C, Ljungström I, Guzmán G, Thors C, Eriksson T, Akuffo HO.	Evaluation of serological assays for diagnosis of onchocercosis	1997	laboratory techniques
9018308	Schrempf-Eppstein B, Kern A, Textor G, Lucius R.	Acanthocheilonema viteae: vaccination with irradiated L3 induces resistance in three species of rodents (Meriones unguiculatus, Mastomys coucha, Mesocricetus auratus)	1997	vaccination
9988312	Harnett MM, Deehan MR, Williams DM, Harnett W.	Induction of signalling anergy via the T-cell receptor in cultured Jurkat T cells by pre-exposure to a filarial nematode secreted product	1998	Excretory-secretory products
9784107	Sundberg RJ, Biswas S, Kumar Murthi K, Rowe D, McCall JW, Dzimianski MT.	Bis-cationic heteroaromatics as macrofilaricides: synthesis of bis-amidine and bis-guanylhydrazone derivatives of substituted imidazo[1,2-a]pyridines	1998	chemotherapy
9777711	Mukherjee M, Misra S, Chatterjee RK.	Development of in vitro screening system for assessment of antifilarial activity of compounds	1998	chemotherapy
9510168	Deehan MR, Frame MJ, Parkhouse RM, Seatter SD, Reid SD, Harnett MM, Harnett W.	A phosphorylcholine-containing filarial nematode-secreted product disrupts B lymphocyte activation by targeting key proliferative signaling pathways	1998	Excretory-secretory products
9537274	Misra S, Mukherjee M, Dikshit M, Chatterjee RK.	Cellular immune response of Mastomys and gerbils in experimental filariasis	1998	immunology
10715679	Kinnamon KE, Engle RR, Poon BT, Ellis WY, McCall JW, Dzimianski MT.	Polyamines: agents with macrofilaricidal activity	1999	chemotherapy
10583862	Harnett W, Deehan MR, Houston KM, Harnett MM.	Immunomodulatory properties of a phosphorylcholine-containing secreted filarial glycoprotein	1999	Excretory-secretory products
10569745	Nirmalan N, Cordeiro NJ, Kläger SL, Bradley JE, Allen JE.	Comparative analysis of glycosylated and nonglycosylated filarial homologues of the 20-kilodalton retinol binding protein from Onchocerca volvulus (Ov20)	1999	immunology
10589978	Harnett W, Houston KM, Tate R, Garate T, Apfel H, Adam R, Haslam SM, Panico M, Paxton T, Dell A, Morris H, Brzeski H.	Molecular cloning and demonstration of an aminopeptidase activity in a filarial nematode glycoprotein	1999	Excretory-secretory products
10502469	Pogonka T, Oberländer U, Marti T, Lucius R.	Acanthocheilonema viteae: characterization of a molt-associated excretory/secretory 18-kDa protein	1999	Excretory-secretory products
10579430	Lattemann CT, Matzen A, Apfel H.	Up-regulation of extracellular copper/zinc superoxide dismutase mRNA after transmission of the filarial parasite Acanthocheilonema viteae in the vertebrate host Meriones unguiculatus	1999	general biology
10409642	Haslam SM, Houston KM, Harnett W, Reason AJ, Morris HR, Dell A.	Structural studies of N-glycans of filarial parasites. Conservation of phosphorylcholine-substituted glycans among species and discovery of novel chito-oligomers	1999	general biology
10428395	Srivastava SK, Agarwal A, Chauhan PM, Agarwal SK, Bhaduri AP, Singh SN, Fatima N, Chatterjee RK.	Potent 1,3-disubstituted-9H-pyrido[3,4-b]indoles as new lead compounds in antifilarial chemotherapy	1999	chemotherapy
10320619	Lattemann CT, Yan ZX, Matzen A, Meyer TF, Apfel H.	Immunogenicity of the extracellular copper/zinc superoxide dismutase of the filarial parasite Acanthocheilonema viteae delivered by a two-phase vaccine strain of Salmonella typhimurium	1999	vaccination
10205808	Houston KM, Harnett W.	Mechanisms underlying the transfer of phosphorylcholine to filarial nematode glycoproteins--a possible role for choline kinase	1999	general biology
9884329	Hoerauf A, Nissen-Pähle K, Schmetz C, Henkle-Dührsen K, Blaxter ML, Büttner DW, Gallin MY, Al-Qaoud KM, Lucius R, Fleischer B.	Tetracycline therapy targets intracellular bacteria in the filarial nematode Litomosoides sigmodontis and results in filarial infertility	1999	chemotherapy
11035712	O'Connor RA, Jenson JS, Devaney E.	NO contributes to proliferative suppression in a murine model of filariasis	2000	general biology
10936568	Tripathi RP, Tripathi R, Bhaduri AP, Singh SN, Chatterjee RK, Murthy PK.	Antifilarial activity of some 2H-1-benzopyran-2-ones (coumarins)	2000	chemotherapy
10953223	Hutton D, Reid AP, Townson S.	Immune responses of the argasid tick Ornithodoros moubata moubata induced by infection with the filarial worm Acanthocheilonema viteae	2000	immunology
10888320	Tewari S, Chauhan PM, Bhaduri AP, Fatima N, Chatterjee RK.	Syntheses and antifilarial profile of 7-chloro-4-(substituted amino) quinolines: a new class of antifilarial agents	2000	chemotherapy
10843701	Whelan M, Harnett MM, Houston KM, Patel V, Harnett W, Rigley KP.	A filarial nematode-secreted product signals dendritic cells to acquire a phenotype that drives development of Th2 cells	2000	Excretory-secretory products
10782046	Kinnamon KE, Engle RR, Poon BT, Ellis WY, McCall JW, Dzimianski MT.	Anticancer agents suppressive for adult parasites of filariasis in Mongolian jirds	2000	chemotherapy
10770808	Taylor MJ, Cross HF, Bilo K.	Inflammatory responses induced by the filarial nematode Brugia malayi are mediated by lipopolysaccharide-like activity from endosymbiotic Wolbachia bacteria	2000	immunology
10714488	Srivastava SK, Chauhan PM, Bhaduri AP, Murthy PK, Chatterjee RK.	Secondary amines as new pharmacophores for macrofilaricidal drug design	2000	chemotherapy
10970042	Shukla-Dave A, Roy R, Bhaduri AP, Chatterjee RK.	Effects of 2-deoxy-D-glucose on Acanthocheilonema viteae: rodent filariids as studied by multinuclear NMR spectroscopyt	2000	general biology
11595239	Zahner H, Taubert A, Harder A, von Samson-Himmelstjerna G.	Filaricidal efficacy of anthelmintically active cyclodepsipeptides	2001	chemotherapy
11495640	Zahner H, Taubert A, Harder A, von Samson-Himmelstjerna G.	Effects of Bay 44-4400, a new cyclodepsipeptide, on developing stages of filariae (Acanthocheilonema viteae, Brugia malayi, Litomosoides sigmodontis) in the rodent Mastomys coucha	2001	chemotherapy
11441102	Goodridge HS, Wilson EH, Harnett W, Campbell CC, Harnett MM, Liew FY.	Modulation of macrophage cytokine production by ES-62, a secreted product of the filarial nematode Acanthocheilonema viteae	2001	Excretory-secretory products
11386756	Fadiel A, Lithwick S, Wanas MQ, Cuticchia AJ.	Influence of intercodon and base frequencies on codon usage in filarial parasites	2001	general biology
11389964	Harnett W, Harnett MM.	Modulation of the host immune system by phosphorylcholine-containing glycoproteins secreted by parasitic filarial nematodes	2001	Excretory-secretory products
11384164	Pfarr KM, Qazi S, Fuhrman JA.	Nitric oxide synthase in filariae: demonstration of nitric oxide production by embryos in Brugia malayi and Acanthocheilonema viteae	2001	general biology
11726028	Harnett MM, Harnett W.	Antigen receptor signaling is subverted by an immunomodulatory product secreted by a filarial nematode	2001	Excretory-secretory products
11197770	Casiraghi M, Anderson TJ, Bandi C, Bazzocchi C, Genchi C.	A phylogenetic analysis of filarial nematodes: comparison with the phylogeny of Wolbachia endosymbionts	2001	general biology
12537121	Chirgwin SR, Porthouse KH, Nowling JM, Klei TR.	The filarial endosymbiont Wolbachia sp. is absent from Setaria equina	2002	general biology
12165389	Houston KM, Lochnit G, Geyer R, Harnett W.	Investigation of the nature of potential phosphorylcholine donors for filarial nematode glycoconjugates	2002	Excretory-secretory products
12211608	Stepek G, Auchie M, Tate R, Watson K, Russell DG, Devaney E, Harnett W.	Expression of the filarial nematode phosphorylcholine-containing glycoprotein, ES62, is stage specific	2002	Excretory-secretory products
12060319	Hartmann S, Schönemeyer A, Sonnenburg B, Vray B, Lucius R.	Cystatins of filarial nematodes up-regulate the nitric oxide production of interferon-gamma-activated murine macrophages	2002	immunology
12053996	Bleiss W, Oberländer U, Hartmann S, Adam R, Marko A, Schönemeyer A, Lucius R.	Protective immunity induced by irradiated third-stage larvae of the filaria Acanthocheilonema viteae is directed against challenge third-stage larvae before molting	2002	vaccination
12902519	McInnes IB, Leung BP, Harnett M, Gracie JA, Liew FY, Harnett W.	A novel therapeutic approach targeting articular inflammation using the filarial nematode-derived phosphorylcholine-containing glycoprotein ES-62	2003	Excretory-secretory products
14651594	Wilson EH, Katz E, Goodridge HS, Harnett MM, Harnett W.	In vivo activation of murine peritoneal B1 cells by the filarial nematode phosphorylcholine-containing glycoprotein ES-62	2003	Excretory-secretory products
12807488	Goodridge HS, Harnett W, Liew FY, Harnett MM.	Differential regulation of interleukin-12 p40 and p35 induction via Erk mitogen-activated protein kinase-dependent and -independent mechanisms and the implications for bioactive IL-12 and IL-23 responses	2003	immunology
12866789	Hartmann N, Stuckas H, Lucius R, Bleiss W, Theuring F, Kalinna BH.	Trans-species transfer of Wolbachia: microinjection of Wolbachia from litomosoides sigmodontis into Acanthocheilonema viteae	2003	general biology
12757619	Wilson EH, Deehan MR, Katz E, Brown KS, Houston KM, O'Grady J, Harnett MM, Harnett W.	Hyporesponsiveness of murine B lymphocytes exposed to the filarial nematode secreted product ES-62 in vivo	2003	Excretory-secretory products
12816546	McGarry HF, Pfarr K, Egerton G, Hoerauf A, Akue JP, Enyong P, Wanji S, Kläger SL, Bianco AE, Beeching NJ, Taylor MJ.	Evidence against Wolbachia symbiosis in Loa loa	2003	general biology
12704112	Schierack P, Lucius R, Sonnenburg B, Schilling K, Hartmann S.	Parasite-specific immunomodulatory functions of filarial cystatin	2003	Excretory-secretory products
12570785	Harnett W, Harnett MM, Byron O.	Structural/functional aspects of ES-62--a secreted immunomodulatory phosphorylcholine-containing filarial nematode glycoprotein	2003	Excretory-secretory products
14733727	Hise AG, Gillette-Ferguson I, Pearlman E.	Immunopathogenesis of Onchocerca volvulus keratitis (river blindness): a novel role for TLR4 and endosymbiotic Wolbachia bacteria	2003	immunology
12753433	Hartmann S, Sollwedel A, Hoffmann A, Sonnenburg B, Lucius R.	Characterization of IgE responses in a rodent model of filariasis and the allergenic potential of filarial antigens using an in vitro assay	2003	laboratory techniques
12524301	Ackerman CJ, Harnett MM, Harnett W, Kelly SM, Svergun DI, Byron O.	19 A solution structure of the filarial nematode immunomodulatory protein, ES-62	2003	Excretory-secretory products
15648688	Houston KM, Harnett W.	Structure and synthesis of nematode phosphorylcholine-containing glycoconjugates	2004	laboratory techniques
15554927	Goodridge HS, Marshall FA, Wilson EH, Houston KM, Liew FY, Harnett MM, Harnett W.	In vivo exposure of murine dendritic cell and macrophage bone marrow progenitors to the phosphorylcholine-containing filarial nematode glycoprotein ES-62 polarizes their differentiation to an anti-inflammatory phenotype	2004	Excretory-secretory products
15491549	Tiwari P, Tripathi LM, Raghu KG, Srivastava VM.	Acanthocheilonema viteae: octopamine and its physiological role	2004	general biology
15243801	Lakshmi V, Kumar R, Gupta P, Varshney V, Srivastava MN, Dikshit M, Murthy PK, Misra-Bhattacharya S.	The antifilarial activity of a marine red alga, Botryocladia leptopoda, against experimental infections with animal and human filariae	2004	chemotherapy
15234531	Harnett W, McInnes IB, Harnett MM.	ES-62, a filarial nematode-derived immunomodulator with anti-inflammatory potential	2004	Excretory-secretory products
15037105	Casiraghi M, Bain O, Guerrero R, Martin C, Pocacqua V, Gardner SL, Franceschi A, Bandi C.	Mapping the presence of Wolbachia pipientis on the phylogeny of filarial nematodes: evidence for symbiont loss during evolution	2004	general biology
15002908	Stepek G, Houston KM, Goodridge HS, Devaney E, Harnett W.	Stage-specific and species-specific differences in the production of the mRNA and protein for the filarial nematode secreted product, ES-62	2004	Excretory-secretory products
14965306	Harnett W, Harnett MM, Leung BP, Gracie JA, McInnes IB.	The anti-inflammatory potential of the filarial nematode secreted product, ES-62	2004	Excretory-secretory products
16237074	Marshall FA, Grierson AM, Garside P, Harnett W, Harnett MM.	ES-62, an immunomodulator secreted by filarial nematodes, suppresses clonal expansion and modifies effector function of heterologous antigen-specific T cells in vivo	2005	Excretory-secretory products
16091144	Pillai S, Kalinna BH, Liebau E, Hartmann S, Theuring F, Lucius R.	Studies on Acanthocheilonema viteae cystatin: genomic organization, promoter studies and expression in Caenorhabditis elegans	2005	Excretory-secretory products
15997410	Müller HA, Zahner H.	Lethal LPS-independent side effects after microfilaricidal treatment in Acanthocheilonema viteae-infected rodents	2005	chemotherapy
15946247	Goodridge HS, Stepek G, Harnett W, Harnett MM.	Signalling mechanisms underlying subversion of the immune response by the filarial nematode secreted product ES-62	2005	Excretory-secretory products
15910423	Couper KN, Chen W, Houston KM, Harnett W, Johnson LL.	ES-62 is unable to modulate Toxoplasma gondii-driven Th1 responses and pathology	2005	Excretory-secretory products
16281993	Harnett W, Goodridge HS, Harnett MM.	Subversion of immune cell signal transduction pathways by the secreted filarial nematode product, ES-62	2005	Excretory-secretory products
16923269	Houston KM, Egan CA, García P, Harnett W.	Investigation of strategies with potential for producing a phosphorylcholine-free version of the filarial nematode immunomodulator, ES-62	2006	Excretory-secretory products
16700887	Harnett W, Harnett MM.	Filarial nematode secreted product ES-62 is an anti-inflammatory agent: therapeutic potential of small molecule derivatives and ES-62 peptide mimetics	2006	Excretory-secretory products
16729591	Bhatnagar S, Bhattacharya S, Chatterjee RK.	Acanthocheilonema viteae in Mastomys coucha: chemotherapeutic and chemoprophylactic role of vitamin A in experimental filarial infection	2006	chemotherapy
16504347	Hartmann S, Sereda MJ, Sollwedel A, Kalinna B, Lucius R.	A nematode allergen elicits protection against challenge infection under specific conditions	2006	vaccination
16629313	Rajakumar S, Bleiss W, Hartmann S, Schierack P, Marko A, Lucius R.	Concomitant immunity in a rodent model of filariasis: the infection of Meriones unguiculatus with Acanthocheilonema viteae	2006	immunology
16524753	Chaussepied M, Michie AM, Moreau MF, Harnett MM, Harnett W, Langsley G.	Notch is constitutively active in Theileria-transformed B cells and can be further stimulated by the filarial nematode-secreted product, ES-62	2006	Excretory-secretory products
16216137	Egan CA, Houston KM, Alcocer MJ, Solovyova A, Tate R, Lochnit G, McInnes IB, Harnett MM, Geyer R, Byron O, Harnett W.	Lack of immunological cross-reactivity between parasite-derived and recombinant forms of ES-62, a secreted protein of Acanthocheilonema viteae	2006	Excretory-secretory products
17987024	Pearce EJ.	Worms tame mast cells	2007	immunology
17952092	Melendez AJ, Harnett MM, Pushparaj PN, Wong WS, Tay HK, McSharry CP, Harnett W.	Inhibition of Fc epsilon RI-mediated mast cell responses by ES-62, a product of parasitic filarial nematodes	2007	Excretory-secretory products
17430551	Lamb TJ, Voisine C, Koernig S, Egan CA, Harnett W, Langhorne J.	The pathology of Plasmodium chabaudi infection is not ameliorated by the secreted filarial nematode immunomodulatory molecule, ES-62	2007	Excretory-secretory products
17266740	Goodridge HS, McGuiness S, Houston KM, Egan CA, Al-Riyami L, Alcocer MJ, Harnett MM, Harnett W.	Phosphorylcholine mimics the effects of ES-62 on macrophages and dendritic cells	2007	Excretory-secretory products
17061115	Misra N, Sharma M, Raj K, Dangi A, Srivastava S, Misra-Bhattacharya S.	Chemical constituents and antifilarial activity of Lantana camara against human lymphatic filariid Brugia malayi and rodent filariid Acanthocheilonema viteae maintained in rodent hosts	2007	chemotherapy
18682103	Harnett W, Harnett MM.	Parasitic nematode modulation of allergic disease	2008	effect on diabetes, autoimmune diseases and allergy
18312502	Al-Riyami L, Egan CA, Bradley JE, Lustigman S, Harnett W.	Failure of ES-62 to inhibit T-helper type 1 responses to other filarial nematode antigens	2008	Excretory-secretory products
18439691	Hewitson JP, Harcus YM, Curwen RS, Dowle AA, Atmadja AK, Ashton PD, Wilson A, Maizels RM.	The secretome of the filarial parasite, Brugia malayi: proteomic profile of adult excretory-secretory products	2008	Excretory-secretory products
17961164	Marshall FA, Watson KA, Garside P, Harnett MM, Harnett W.	Effect of activated antigen-specific B cells on ES-62-mediated modulation of effector function of heterologous antigen-specific T cells in vivo	2008	Excretory-secretory products
17938220	Tachu B, Pillai S, Lucius R, Pogonka T.	Essential role of chitinase in the development of the filarial nematode Acanthocheilonema viteae	2008	Excretory-secretory products
17704067	Harnett MM, Kean DE, Boitelle A, McGuiness S, Thalhamer T, Steiger CN, Egan C, Al-Riyami L, Alcocer MJ, Houston KM, Gracie JA, McInnes IB, Harnett W.	The phosphorycholine moiety of the filarial nematode immunomodulator ES-62 is responsible for its anti-inflammatory action in arthritis	2008	Excretory-secretory products
19348515	Al-Riyami L, Wilson EH, Watson CA, Harnett W.	T-helper type 1 responses to the BCG vaccine component PPD in mice are unaffected by the filarial nematode immunomodulatory molecule ES-62	2009	Excretory-secretory products
19456864	Figueiredo AS, Höfer T, Klotz C, Sers C, Hartmann S, Lucius R, Hammerstein P.	Modelling and simulating interleukin-10 production and regulation by macrophages after stimulation with an immunomodulator of parasitic nematodes	2009	immunology
19138565	Erb KJ.	Can helminths or helminth-derived products be used in humans to prevent or treat allergic diseases?	2009	effect on diabetes, autoimmune diseases and allergy
20054977	Harnett W, Harnett MM.	Immunomodulatory activity and therapeutic potential of the filarial nematode secreted product, ES-62	2009	Excretory-secretory products
19120483	Monie TP, Moncrieffe MC, Gay NJ.	Structure and regulation of cytoplasmic adapter proteins involved in innate immune signaling	2009	immunology
20543958	McNulty SN, Foster JM, Mitreva M, Dunning Hotopp JC, Martin J, Fischer K, Wu B, Davis PJ, Kumar S, Brattig NW, Slatko BE, Weil GJ, Fischer PU.	Endosymbiont DNA in endobacteria-free filarial nematodes indicates ancient horizontal genetic transfer	2010	general biology
20525500	Sereda MJ, Hartmann S, Büttner DW, Volkmer R, Hovestädt M, Brattig N, Lucius R.	Characterization of the allergen filarial tropomyosin with an invertebrate specific monoclonal antibody	2010	immunology
20362581	Strübing U, Lucius R, Hoerauf A, Pfarr KM.	Mitochondrial genes for heme-dependent respiratory chain complexes are up-regulated after depletion of Wolbachia from filarial nematodes	2010	general biology
19968663	Harnett MM, Melendez AJ, Harnett W.	The therapeutic potential of the filarial nematode-derived immunodulator, ES-62 in inflammatory disease	2010	effect on diabetes, autoimmune diseases and allergy
21423223	Smith KA, Maizels RM.	Defeating sepsis by misleading MyD88	2011	effect on diabetes, autoimmune diseases and allergy
21358639	Puneet P, McGrath MA, Tay HK, Al-Riyami L, Rzepecka J, Moochhala SM, Pervaiz S, Harnett MM, Harnett W, Melendez AJ.	The helminth product ES-62 protects against septic shock via Toll-like receptor 4-dependent autophagosomal degradation of the adaptor MyD88	2011	Excretory-secretory products
22886766	Finkelman FD.	Worming their way into the pharmacy: use of worms and worm products to treat inflammatory diseases	2012	effect on diabetes, autoimmune diseases and allergy
22729944	Pineda MA, McGrath MA, Smith PC, Al-Riyami L, Rzepecka J, Gracie JA, Harnett W, Harnett MM.	The parasitic helminth product ES-62 suppresses pathogenesis in collagen-induced arthritis by targeting the interleukin-17-producing cellular network at multiple sites	2012	Excretory-secretory products
22530989	McNulty SN, Mullin AS, Vaughan JA, Tkach VV, Weil GJ, Fischer PU.	Comparing the mitochondrial genomes of Wolbachia-dependent and independent filarial nematode species	2012	general biology
22214333	Al-Riyami L, Harnett W.	Immunomodulatory properties of ES-62, a phosphorylcholine-containing glycoprotein secreted by Acanthocheilonema viteae	2012	Excretory-secretory products
21925176	Harnett W, Goodridge HS, Allen JM, Harnett M.	Receptor usage by the Acanthocheilonema viteae-derived immunomodulator, ES-62	2012	Excretory-secretory products
24228757	Al-Riyami L, Pineda MA, Rzepecka J, Huggan JK, Khalaf AI, Suckling CJ, Scott FJ, Rodgers DT, Harnett MM, Harnett W.	Designing anti-inflammatory drugs from parasitic worms: a synthetic small molecule analogue of the Acanthocheilonema viteae product ES-62 prevents development of collagen-induced arthritis	2013	Excretory-secretory products
23291461	Rzepecka J, Siebeke I, Coltherd JC, Kean DE, Steiger CN, Al-Riyami L, McSharry C, Harnett MM, Harnett W.	The helminth product, ES-62, protects against airway inflammation by resetting the Th cell phenotype	2013	Excretory-secretory products
23682264	Kamranrashani B, Kia E, Mobedi I, Mohebali M, Zarei Z, Mowlavi G, Hajjaran H, Abai M, Sharifdini M, Kakooei Z, Mirjalali H, Charedar S.	Helminth Parasites of Rhombomys opimus from Golestan Province, Northeast Iran	2013	general biology
23476740	Ball DH, Tay HK, Bell KS, Coates ML, Al-Riyami L, Rzepecka J, Harnett W, Harnett MM.	Mast Cell Subsets and Their Functional Modulation by the Acanthocheilonema viteae Product ES-62	2013	Excretory-secretory products
24666108	Pineda MA, Al-Riyami L, Harnett W, Harnett MM.	Lessons from helminth infections: ES-62 highlights new interventional approaches in rheumatoid arthritis	2014	Excretory-secretory products
24929132	Rzepecka J, Coates ML, Saggar M, Al-Riyami L, Coltherd J, Tay HK, Huggan JK, Janicova L, Khalaf AI, Siebeke I, Suckling CJ, Harnett MM, Harnett W.	Small molecule analogues of the immunomodulatory parasitic helminth product ES-62 have anti-allergy properties	2014	Excretory-secretory products
24497523	Pineda MA, Rodgers DT, Al-Riyami L, Harnett W, Harnett MM.	ES-62 protects against collagen-induced arthritis by resetting interleukin-22 toward resolution of inflammation in the joints	2014	Excretory-secretory products
24708419	Rodgers DT, Pineda MA, McGrath MA, Al-Riyami L, Harnett W, Harnett MM.	Protection against collagen-induced arthritis in mice afforded by the parasitic worm product, ES-62, is associated with restoration of the levels of interleukin-10-producing B cells and reduced plasma cell infiltration of the joints	2014	Excretory-secretory products
24671112	Pineda MA, Lumb F, Harnett MM, Harnett W.	ES-62, a therapeutic anti-inflammatory agent evolved by the filarial nematode Acanthocheilonema viteae	2014	Excretory-secretory products
26594650	Harnett MM, Harnett W, Pineda MA.	The parasitic worm product ES-62 up-regulates IL-22 production by γδ T cells in the murine model of Collagen-Induced Arthritis	2014	Excretory-secretory products
26343793	Bell KS, Al-Riyami L, Lumb FE, Britton GJ, Poole AW, Williams CM, Braun U, Leitges M, Harnett MM, Harnett W.	The role of individual protein kinase C isoforms in mouse mast cell function and their targeting by the immunomodulatory parasitic worm product, ES-62	2015	Excretory-secretory products
26085597	Rodgers DT, Pineda MA, Suckling CJ, Harnett W, Harnett MM.	Drug-like analogues of the parasitic worm-derived immunomodulator ES-62 are therapeutic in the MRL/Lpr model of systemic lupus erythematosus	2015	Excretory-secretory products
25975491	Rzepecka J, Pineda MA, Al-Riyami L, Rodgers DT, Huggan JK, Lumb FE, Khalaf AI, Meakin PJ, Corbet M, Ashford ML, Suckling CJ, Harnett MM, Harnett W.	Prophylactic and therapeutic treatment with a synthetic analogue of a parasitic worm product prevents experimental arthritis and inhibits IL-1β production via NRF2-mediated counter-regulation of the inflammasome	2015	effect on diabetes, autoimmune diseases and allergy
25801883	Pineda MA, Eason RJ, Harnett MM, Harnett W.	From the worm to the pill, the parasitic worm product ES-62 raises new horizons in the treatment of rheumatoid arthritis	2015	Excretory-secretory products
25546822	Rodgers DT, McGrath MA, Pineda MA, Al-Riyami L, Rzepecka J, Lumb F, Harnett W, Harnett MM.	The parasitic worm product ES-62 targets myeloid differentiation factor 88-dependent effector mechanisms to suppress antinuclear antibody production and proteinuria in MRL/lpr mice	2015	Excretory-secretory products
25836375	Al-Riyami L, Rodgers DT, Rzepecka J, Pineda MA, Suckling CJ, Harnett MM, Harnett W.	Protective effect of small molecule analogues of the Acanthocheilonema viteae secreted product ES-62 on oxazolone-induced ear inflammation	2015	Excretory-secretory products
25666929	Aprahamian TR, Zhong X, Amir S, Binder CJ, Chiang LK, Al-Riyami L, Gharakhanian R, Harnett MM, Harnett W, Rifkin IR.	The immunomodulatory parasitic worm product ES-62 reduces lupus-associated accelerated atherosclerosis in a mouse model	2015	Excretory-secretory products
27869138	Eason RJ, Bell KS, Marshall FA, Rodgers DT, Pineda MA, Steiger CN, Al-Riyami L, Harnett W, Harnett MM.	The helminth product, ES-62 modulates dendritic cell responses by inducing the selective autophagolysosomal degradation of TLR-transducers, as exemplified by PKCδ	2016	Excretory-secretory products
27059010	Janicova L, Rzepecka J, Rodgers DT, Doonan J, Bell KS, Lumb FE, Suckling CJ, Harnett MM, Harnett W.	Testing small molecule analogues of the Acanthocheilonema viteae immunomodulator ES-62 against clinically relevant allergens	2016	Excretory-secretory products
27044740	Ahmed UK, Maller NC, Iqbal AJ, Al-Riyami L, Harnett W, Raynes JG.	The Carbohydrate-linked Phosphorylcholine of the Parasitic Nematode Product ES-62 Modulates Complement Activation	2016	Excretory-secretory products
26808476	Mouser EE, Pollakis G, Yazdanbakhsh M, Harnett W, de Jong EC, Paxton WA.	Brugia malayi Antigen (BmA) Inhibits HIV-1 Trans-Infection but Neither BmA nor ES-62 Alter HIV-1 Infectivity of DC Induced CD4+ Th-Cells	2016	Excretory-secretory products
26763929	Coltherd JC, Rodgers DT, Lawrie RE, Al-Riyami L, Suckling CJ, Harnett W, Harnett MM.	The parasitic worm-derived immunomodulator, ES-62 and its drug-like small molecule analogues exhibit therapeutic potential in a model of chronic asthma	2016	Excretory-secretory products
27088850	Behrendt P, Arnold P, Brueck M, Rickert U, Lucius R, Hartmann S, Klotz C, Lucius R.	A Helminth Protease Inhibitor Modulates the Lipopolysaccharide-Induced Proinflammatory Phenotype of Microglia in vitro	2016	Excretory-secretory products
28490801	Lumb FE, Doonan J, Bell KS, Pineda MA, Corbet M, Suckling CJ, Harnett MM, Harnett W.	Dendritic cells provide a therapeutic target for synthetic small molecule analogues of the parasitic worm product, ES-62	2017	Excretory-secretory products
30336585	Doonan J, Thomas D, Wong MH, Ramage HJ, Al-Riyami L, Lumb FE, Bell KS, Fairlie-Clarke KJ, Suckling CJ, Michelsen KS, Jiang HR, Cooke A, Harnett MM, Harnett W.	Failure of the Anti-Inflammatory Parasitic Worm Product ES-62 to Provide Protection in Mouse Models of Type I Diabetes, Multiple Sclerosis, and Inflammatory Bowel Disease	2018	Excretory-secretory products
29802846	Suckling CJ, Mukherjee S, Khalaf AI, Narayan A, Scott FJ, Khare S, Dhakshinamoorthy S, Harnett MM, Harnett W.	Synthetic analogues of the parasitic worm product ES-62 reduce disease development in in vivo models of lung fibrosis	2018	Excretory-secretory products
29867986	Doonan J, Lumb FE, Pineda MA, Tarafdar A, Crowe J, Khan AM, Suckling CJ, Harnett MM, Harnett W.	Protection Against Arthritis by the Parasitic Worm Product ES-62, and Its Drug-Like Small Molecule Analogues, Is Associated With Inhibition of Osteoclastogenesis	2018	Excretory-secretory products
29540770	Ball DH, Al-Riyami L, Harnett W, Harnett MM.	IL-33/ST2 signalling and crosstalk with FcεRI and TLR4 is targeted by the parasitic worm product, ES-62	2018	Excretory-secretory products
29391452	Suckling CJ, Alam S, Olson MA, Saikh KU, Harnett MM, Harnett W.	Small Molecule Analogues of the parasitic worm product ES-62 interact with the TIR domain of MyD88 to inhibit pro-inflammatory signalling	2018	Excretory-secretory products
31634505	Lumb FE, Crowe J, Doonan J, Suckling CJ, Selman C, Harnett MM, Harnett W.	Synthetic small molecule analogues of the immunomodulatory Acanthocheilonema viteae product ES-62 promote metabolic homeostasis during obesity in a mouse model	2019	Excretory-secretory products
31094418	North SJ, Botchway K, Doonan J, Lumb FE, Dell A, Harnett W, Haslam SM.	Site-specific glycoproteomic characterization of ES-62: The major secreted product of the parasitic worm Acanthocheilonema viteae	2019	Excretory-secretory products
30952846	Doonan J, Tarafdar A, Pineda MA, Lumb FE, Crowe J, Khan AM, Hoskisson PA, Harnett MM, Harnett W.	The parasitic worm product ES-62 normalises the gut microbiota bone marrow axis in inflammatory arthritis	2019	Excretory-secretory products
30529501	Langdon K, Phie J, Thapa CB, Biros E, Loukas A, Haleagrahara N.	Helminth-based therapies for rheumatoid arthritis: A systematic review and meta-analysis	2019	effect on diabetes, autoimmune diseases and allergy
32163524	Crowe J, Lumb FE, Doonan J, Broussard M, Tarafdar A, Pineda MA, Landabaso C, Mulvey L, Hoskisson PA, Babayan SA, Selman C, Harnett W, Harnett MM.	The parasitic worm product ES-62 promotes health- and life-span in a high calorie diet-accelerated mouse model of ageing	2020	Excretory-secretory products
32181299	Soichot J, Endriss Y, Marti H, Tritten L.	Secreted microRNA data from the parasitic filarial nematode Acanthocheilonema viteae	2020	Excretory-secretory products

## Sheet: Acanthocheilonema paper by year
Year	general biology	laboratory techniques	immunology	vaccination	Excretory-secretory products	chemotherapy	Co-infection	effect on diabetes, autoimmune diseases and allergy	other
1956	1					1
1957	1
1958
1959
1960
1961	1
1962			1
1963
1964
1965
1966
1967	3
1968		1
1969			2						1
1970	1	1
1971	1					1
1972	3	1
1973	2
1974	7					1
1975	1	3	1			1
1976	6	1	2
1977
1978	5	2	3	1
1979	9	2	3				1
1980	2		3			1
1981		4	6	1		2	1
1982	3	4	6			1
1983	3	4	4
1984	2	4	2			3
1985	6		4	1		3
1986	2		4	2		5
1987	3		6			3
1988	6	1	6			7
1989	2	3	3		1	6
1990	5	3	4	1	1	4
1991	4	1	2	1		3
1992	1	1	2	1		3
1993	2	2			2	3
1994	4	1	1		1	4
1995	3	1	2	1
1996	2		1	2	3
1997	1	4		2	6	1
1998			1		2	2
1999	3		1	1	2	4
2000	2		2		1	4
2001	3				3	2
2002	1		1	1	2
2003	2	1	2		6
2004	2	1			4	1
2005					5	1
2006			1	1	4	1
2007			1		3	1		1
2008					5
2009			2		2			1
2010	2		1					1
2011					1			1
2012	1				3			1
2013	1				3
2014					6
2015					6			1
2016					6
2017					1
2018					5
2019					3			1
2020					2
